# Supplementary material for: Source-Only Transportability of Engineered ECG Features for Healthy-Versus-Myocardial Infarction Classification
Source: Diagnostics (Basel). 2026 Jul 1;16(13):2061. doi: 10.3390/diagnostics16132061 (PMC13360076; doi:10.3390/diagnostics16132061)
Supplement: Supplementary file 1 [file diagnostics-16-02061-s001.zip]

Archive with 10 entries (10 files):
- table_s1a_internal_hospital_full_results.csv
- table_s1b_internal_ptbxl_full_results.csv
- table_s1c_strict_source_only_transfer_full_results.csv
- table_s1d_secondary_target_threshold_full_results.csv
- table_s2_feature_family_definitions_dimensions_missingness.csv
- table_s3_hyperparameter_and_threshold_policy.csv
- table_s4a_st_quality_control_summary.csv
- table_s4b_st_quality_control_per_lead.csv
- table_s5a_best_strict_source_only_vs_secondary_target_threshold.csv
- table_s5b_all_aligned_strict_source_only_vs_secondary_target_threshold_rows.csv
