# Supplementary material for: Source-Only Transportability of Engineered ECG Features for Healthy-Versus-Myocardial Infarction Classification
Source: Diagnostics (Basel). 2026 Jul 1;16(13):2061. doi: 10.3390/diagnostics16132061 (PMC13360076; doi:10.3390/diagnostics16132061)
Supplement: Supplementary file 1 [file diagnostics-16-02061-s001.zip › table_s1a_internal_hospital_full_results.csv]

feature_block_alias	feature_block_internal	model	oversampling_policy	mean_threshold	fold_count	oof_tuned_balanced_accuracy	oof_tuned_roc_auc	oof_tuned_pr_auc	oof_tuned_sensitivity	oof_tuned_specificity	oof_tuned_precision	oof_tuned_f1	oof_tuned_mcc	oof_tuned_brier_score	oof_tuned_tn	oof_tuned_fp	oof_tuned_fn	oof_tuned_tp	oof_tuned_mean_threshold	oof_default_balanced_accuracy	oof_default_roc_auc	oof_default_pr_auc	oof_default_sensitivity	oof_default_specificity	oof_default_precision	oof_default_f1	oof_default_mcc	oof_default_brier_score	oof_default_tn	oof_default_fp	oof_default_fn	oof_default_tp	oof_default_mean_threshold
interval_core	fiducial_intervals_v1	ExtraTrees	random_oversample_mild	0.20495997712978842	5	0.7753574323229049	0.8554482087858648	0.4785791948935686	0.7236180904522613	0.8270967741935484	0.34951456310679613	0.4713584288052373	0.4121021445440934	0.07942399382591248	1282	268	55	144	0.20495997712978842	0.5695704328092073	0.8554482087858648	0.4785791948935686	0.1507537688442211	0.9883870967741936	0.625	0.242914979757085	0.2704421081219108	0.07942399382591248	1532	18	169	30	0.20495997712978842
st_dual	st_dual_common_fallback_v3	ExtraTrees	random_oversample_mild	0.17004002287021153	5	0.762690873723456	0.8410309612579023	0.4124792404712035	0.7537688442211056	0.7716129032258064	0.2976190476190476	0.4267425320056899	0.3683557249600705	0.0817987322807312	1196	354	49	150	0.17004002287021153	0.542645485491976	0.8410309612579023	0.4124792404712035	0.09045226130653267	0.9948387096774194	0.6923076923076923	0.16	0.22380311821189455	0.0817987322807312	1542	8	181	18	0.17004002287021153
hybrid_plus_st	hybrid_with_neurokit_st_common_fallback_v2	ExtraTrees	random_oversample_mild	0.16003430531732418	5	0.761995461176852	0.8401199546117686	0.43698476658624263	0.7336683417085427	0.7903225806451613	0.3099787685774947	0.43582089552238806	0.37509413204624575	0.07967960834503174	1225	325	53	146	0.16003430531732418	0.5620327443669962	0.8401199546117686	0.43698476658624263	0.135678391959799	0.9883870967741936	0.6	0.22131147540983606	0.24882976299137655	0.07967960834503174	1532	18	172	27	0.16003430531732418
hybrid_core	hybrid_no_st_v1	RandomForest	random_oversample_mild	0.21004859919954255	5	0.7614183822337495	0.8404798184470741	0.4201570781372535	0.7286432160804021	0.7941935483870968	0.3125	0.4374057315233786	0.376052042253028	0.08218416571617126	1231	319	54	145	0.21004859919954255	0.6023520829956233	0.8404798184470741	0.4201570781372535	0.23115577889447236	0.9735483870967742	0.5287356321839081	0.32167832167832167	0.2989812356612318	0.08218416571617126	1509	41	153	46	0.21004859919954255
hybrid_core	hybrid_no_st_v1	ExtraTrees	random_oversample_mild	0.16004859919954256	5	0.7605689739017669	0.8331204409142485	0.42233944543223373	0.7437185929648241	0.7774193548387097	0.3002028397565923	0.4277456647398844	0.3678127725823715	0.0811920091509819	1205	345	51	148	0.16004859919954256	0.5557172961582104	0.8331204409142485	0.42233944543223373	0.12562814070351758	0.9858064516129033	0.5319148936170213	0.2032520325203252	0.218818334923122	0.0811920091509819	1528	22	174	25	0.16004859919954256
template_core	template_v1	RandomForest	random_oversample_mild	0.22011149228130356	5	0.7592786513211217	0.8437526341384343	0.4006393310649474	0.7437185929648241	0.7748387096774193	0.2977867203219316	0.42528735632183906	0.36509743610436657	0.08437414467334747	1201	349	51	148	0.22011149228130356	0.6210260982331011	0.8437526341384343	0.4006393310649474	0.2814070351758794	0.9606451612903226	0.47863247863247865	0.35443037974683544	0.30764397004149197	0.08437414467334747	1489	61	143	56	0.22011149228130356
template_core	template_v1	ExtraTrees	random_oversample_mild	0.17008290451686675	5	0.7586334900307992	0.8323391149294861	0.412100579904783	0.7437185929648241	0.7735483870967742	0.2965931863727455	0.42406876790830944	0.36374904678275605	0.08223769813776016	1199	351	51	148	0.17008290451686675	0.5694342681147674	0.8323391149294861	0.412100579904783	0.16080402010050251	0.9780645161290322	0.48484848484848486	0.24150943396226415	0.23141005166172457	0.08223769813776016	1516	34	167	32	0.17008290451686675
hybrid_plus_st	hybrid_with_neurokit_st_common_fallback_v2	RandomForest	random_oversample_mild	0.21004859919954255	5	0.7579380774841952	0.8440330685686498	0.4167251796714389	0.7236180904522613	0.792258064516129	0.3090128755364807	0.4330827067669173	0.3705369777953818	0.08180385828018188	1228	322	55	144	0.21004859919954255	0.5982946993029664	0.8440330685686498	0.4167251796714389	0.22110552763819097	0.9754838709677419	0.5365853658536586	0.31316725978647686	0.2953097291577289	0.08180385828018188	1512	38	155	44	0.21004859919954255
st_dual	st_dual_common_fallback_v3	XGBoost	random_oversample_mild	0.08004574042309891	5	0.7568341708542714	0.7988426000972606	0.378821273619183	0.7336683417085427	0.78	0.2997946611909651	0.42565597667638483	0.3638991401805275	0.08725553005933762	1209	341	53	146	0.08004574042309891	0.5857318852326147	0.7988426000972606	0.378821273619183	0.19597989949748743	0.9754838709677419	0.5064935064935064	0.2826086956521739	0.2654002072852801	0.08725553005933762	1512	38	160	39	0.08004574042309891
clinical_compact	clinical_compact_v2	RandomForest	random_oversample_mild	0.24008004574042308	5	0.7563430053493273	0.8346231155778894	0.4073460272967625	0.6984924623115578	0.8141935483870968	0.3255269320843091	0.4440894568690096	0.3789781657885981	0.0841464176774025	1262	288	60	139	0.24008004574042308	0.6229615821040687	0.8346231155778894	0.4073460272967625	0.2814070351758794	0.964516129032258	0.5045045045045045	0.36129032258064514	0.32031213138969145	0.0841464176774025	1495	55	143	56	0.24008004574042308
st_neurokit	neurokit_st_common_fallback_v2	ExtraTrees	random_oversample_mild	0.17002572898799315	5	0.7554579348354676	0.8005171016372183	0.3412817615197948	0.7638190954773869	0.7470967741935484	0.27941176470588236	0.40915208613728127	0.3504683521531844	0.08749206364154816	1158	392	47	152	0.17002572898799315	0.515906954125466	0.8005171016372183	0.3412817615197948	0.04020100502512563	0.9916129032258064	0.38095238095238093	0.07272727272727272	0.09275298500630193	0.08749206364154816	1537	13	191	8	0.17002572898799315
template_core	template_v1	XGBoost	random_oversample_mild	0.08509148084619783	5	0.7553574323229049	0.7994553412222402	0.40800349340478476	0.7236180904522613	0.7870967741935484	0.3037974683544304	0.4279346210995542	0.3648603097514525	0.08807802200317383	1220	330	55	144	0.08509148084619783	0.6201264386448371	0.7994553412222402	0.40800349340478476	0.27638190954773867	0.9638709677419355	0.4954954954954955	0.3548387096774194	0.3129266470076393	0.08807802200317383	1494	56	144	55	0.08509148084619783
st_dual	st_dual_common_fallback_v3	SVM	random_oversample_mild	0.16995425957690105	5	0.7545939374290809	0.8199043605122388	0.3905008669318759	0.7085427135678392	0.8006451612903226	0.31333333333333335	0.4345146379044684	0.36987894331035476	0.08796606957912445	1241	309	58	141	0.16995425957690105	0.6083952018155292	0.8199043605122388	0.3905008669318759	0.2613065326633166	0.9554838709677419	0.4297520661157025	0.325	0.271276738776446	0.08796606957912445	1481	69	147	52	0.16995425957690105
interval_core	fiducial_intervals_v1	RandomForest	random_oversample_mild	0.22991709548313322	5	0.7529810342032743	0.8497228075863188	0.4485495158520984	0.7085427135678392	0.7974193548387096	0.3098901098901099	0.43119266055045874	0.36621616476412433	0.08056813478469849	1236	314	58	141	0.22991709548313322	0.6323666720700276	0.8497228075863188	0.4485495158520984	0.3015075376884422	0.9632258064516129	0.5128205128205128	0.379746835443038	0.3364712990942809	0.08056813478469849	1493	57	139	60	0.22991709548313322
hybrid_plus_st	hybrid_with_neurokit_st_common_fallback_v2	XGBoost	random_oversample_mild	0.059991423670668946	5	0.7523358729129519	0.8318949586642891	0.43435202620773833	0.7085427135678392	0.7961290322580645	0.3085339168490153	0.4298780487804878	0.364764043860442	0.08174701035022736	1234	316	58	141	0.059991423670668946	0.6334705786999514	0.8318949586642891	0.43435202620773833	0.2914572864321608	0.9754838709677419	0.6041666666666666	0.39322033898305087	0.37216530450358026	0.08174701035022736	1512	38	141	58	0.059991423670668946
st_custom	original_st_common_fallback_v2	ExtraTrees	random_oversample_mild	0.14498284734133787	5	0.7474436699627167	0.8193905008915545	0.40965228940892096	0.7839195979899497	0.7109677419354838	0.2582781456953642	0.38854296388542964	0.33050460773756396	0.08374292403459549	1102	448	43	156	0.14498284734133787	0.5526957367482574	0.8193905008915545	0.40965228940892096	0.11055276381909548	0.9948387096774194	0.7333333333333333	0.19213973799126638	0.25775037041711324	0.08374292403459549	1542	8	177	22	0.14498284734133787
interval_core	fiducial_intervals_v1	SVM	random_oversample_mild	0.17502858776443675	5	0.7474112497973739	0.8095785378505429	0.40220852216077685	0.7386934673366834	0.7561290322580645	0.28	0.40607734806629836	0.34282419545404513	0.09094156324863434	1172	378	52	147	0.17502858776443675	0.6565748095315286	0.8095785378505429	0.40220852216077685	0.37185929648241206	0.9412903225806452	0.4484848484848485	0.4065934065934066	0.34019248394997886	0.09094156324863434	1459	91	125	74	0.17502858776443675
clinical_compact	clinical_compact_v2	ExtraTrees	random_oversample_mild	0.15504574042309888	5	0.7437947803533798	0.8290614362133247	0.4019926727164493	0.7437185929648241	0.7438709677419355	0.27155963302752295	0.3978494623655914	0.3342991647396604	0.08241960406303406	1153	397	51	148	0.15504574042309888	0.564799805479008	0.8290614362133247	0.4019926727164493	0.1457286432160804	0.9838709677419355	0.5370370370370371	0.22924901185770752	0.237910907695528	0.08241960406303406	1525	25	170	29	0.15504574042309888
interval_core	fiducial_intervals_v1	XGBoost	random_oversample_mild	0.06499428244711263	5	0.7437445290970984	0.8006289512076512	0.41809137381547457	0.7236180904522613	0.7638709677419355	0.2823529411764706	0.40620592383638926	0.34059362773085494	0.08452661335468292	1184	366	55	144	0.06499428244711263	0.6298541092559572	0.8006289512076512	0.41809137381547457	0.2964824120603015	0.9632258064516129	0.5086206896551724	0.3746031746031746	0.3314026626877469	0.08452661335468292	1493	57	140	59	0.06499428244711263
clinical_compact	clinical_compact_v2	SVM	random_oversample_mild	0.13502001143510575	5	0.7427411249797374	0.8138369265683254	0.37650288106610946	0.7738693467336684	0.7116129032258065	0.2562396006655574	0.385	0.3246067625477545	0.09370292723178864	1103	447	45	154	0.13502001143510575	0.6512271032582266	0.8138369265683254	0.37650288106610946	0.36180904522613067	0.9406451612903226	0.43902439024390244	0.39669421487603307	0.32946968373831814	0.09370292723178864	1458	92	127	72	0.13502001143510575
st_dual	st_dual_common_fallback_v3	RandomForest	random_oversample_mild	0.1899656946826758	5	0.7423682930782947	0.8246863349003081	0.3611710873471309	0.7537688442211056	0.7309677419354839	0.26455026455026454	0.391644908616188	0.3288500555071503	0.08594297617673874	1133	417	49	150	0.1899656946826758	0.5612514183822338	0.8246863349003081	0.3611710873471309	0.1457286432160804	0.9767741935483871	0.4461538461538462	0.2196969696969697	0.2056415227205354	0.08594297617673874	1514	36	170	29	0.1899656946826758
spatial_core	spatial_v1	ExtraTrees	random_oversample_mild	0.20002858776443683	5	0.7408088831253039	0.812177014102772	0.366915808844967	0.678391959798995	0.8032258064516129	0.3068181818181818	0.4225352112676056	0.3524509819472785	0.08630596101284027	1245	305	64	135	0.20002858776443683	0.5675668665910196	0.812177014102772	0.366915808844967	0.15577889447236182	0.9793548387096774	0.49206349206349204	0.2366412213740458	0.2302804673076563	0.08630596101284027	1518	32	168	31	0.20002858776443683
lead_connectivity	connectivity_v2	LogisticRegression	random_oversample_mild	0.2649942824471126	5	0.7396547252390987	0.7898265521154159	0.3714663658678282	0.6683417085427136	0.8109677419354838	0.31220657276995306	0.4256	0.354587692653381	0.0978112444281578	1257	293	66	133	0.2649942824471126	0.6457610633814233	0.7898265521154159	0.3714663658678282	0.33668341708542715	0.9548387096774194	0.48905109489051096	0.39880952380952384	0.3445252913243323	0.0978112444281578	1480	70	132	67	0.2649942824471126
st_custom	original_st_common_fallback_v2	RandomForest	random_oversample_mild	0.20001429388221845	5	0.7389917328578376	0.8186075538985247	0.3691627537338088	0.6934673366834171	0.7845161290322581	0.2923728813559322	0.4113263785394933	0.3419312651773613	0.08641404658555984	1216	334	61	138	0.20001429388221845	0.5618965796725564	0.8186075538985247	0.3691627537338088	0.1457286432160804	0.9780645161290322	0.4603174603174603	0.22137404580152673	0.210955073261253	0.08641404658555984	1516	34	170	29	0.20001429388221845
repolarization_core	repolarization_v1	ExtraTrees	random_oversample_mild	0.18504859919954256	5	0.7347301021235209	0.8052164046036636	0.358199616479847	0.6984924623115578	0.7709677419354839	0.2813765182186235	0.40115440115440115	0.3311355691549807	0.08724793046712875	1195	355	60	139	0.18504859919954256	0.5518463284162749	0.8052164046036636	0.358199616479847	0.12562814070351758	0.9780645161290322	0.423728813559322	0.1937984496124031	0.1823774047486008	0.08724793046712875	1516	34	174	25	0.18504859919954256
repolarization_core	repolarization_v1	RandomForest	random_oversample_mild	0.20007146941109202	5	0.733762360188037	0.8148889609337007	0.3442506557589698	0.6984924623115578	0.7690322580645161	0.2796780684104628	0.3994252873563218	0.32916724121900415	0.08966182917356491	1192	358	60	139	0.20007146941109202	0.5924201653428433	0.8148889609337007	0.3442506557589698	0.22613065326633167	0.9587096774193549	0.41284403669724773	0.2922077922077922	0.24280294558195162	0.08966182917356491	1486	64	154	45	0.20007146941109202
st_custom	original_st_common_fallback_v2	XGBoost	random_oversample_mild	0.05	5	0.7335402820554384	0.7719468309288376	0.34629967520070504	0.7386934673366834	0.7283870967741936	0.25880281690140844	0.3833116036505867	0.3167269850223915	0.09170471876859665	1129	421	52	147	0.05	0.5809612579024153	0.7719468309288376	0.34629967520070504	0.19095477386934673	0.9709677419354839	0.4578313253012048	0.2695035460992908	0.241837188601335	0.09170471876859665	1505	45	161	38	0.05
st_custom	original_st_common_fallback_v2	SVM	random_oversample_mild	0.15004288164665522	5	0.7333360350137785	0.8050786189009566	0.3690680966729813	0.7537688442211056	0.7129032258064516	0.25210084033613445	0.3778337531486146	0.3127827613912557	0.09557534754276276	1105	445	49	150	0.15004288164665522	0.6392413681309774	0.8050786189009566	0.3690680966729813	0.3417085427135678	0.9367741935483871	0.40963855421686746	0.3726027397260274	0.30171448683342866	0.09557534754276276	1452	98	131	68	0.15004288164665522
hybrid_core	hybrid_no_st_v1	SVM	random_oversample_mild	0.24518296169239565	5	0.7306905495218026	0.8126892527151888	0.3937592899306154	0.6633165829145728	0.7980645161290323	0.2966292134831461	0.40993788819875776	0.3363824933359349	0.09149277955293655	1237	313	67	132	0.24518296169239565	0.6751985735127249	0.8126892527151888	0.3937592899306154	0.4020100502512563	0.9483870967741935	0.5	0.4456824512534819	0.3859499675864502	0.09149277955293655	1470	80	119	80	0.24518296169239565
template_core	template_v1	LogisticRegression	random_oversample_mild	0.25001429388221835	5	0.7304863024801427	0.7797406386772573	0.3763653666779536	0.678391959798995	0.7825806451612903	0.2860169491525424	0.40238450074515647	0.3297623397708362	0.10156907886266708	1213	337	64	135	0.25001429388221835	0.6496142000324201	0.7797406386772573	0.3763653666779536	0.36180904522613067	0.9374193548387096	0.4260355029585799	0.391304347826087	0.3216053775637604	0.10156907886266708	1453	97	127	72	0.25001429388221835
clinical_compact	clinical_compact_v2	XGBoost	random_oversample_mild	0.05498856489422527	5	0.7293321445939374	0.7955227751661534	0.3968704173953617	0.6683417085427136	0.7903225806451613	0.2903930131004367	0.4048706240487062	0.3312771301192954	0.08839607238769531	1225	325	66	133	0.05498856489422527	0.6207715999351597	0.7955227751661534	0.3968704173953617	0.27638190954773867	0.9651612903225807	0.5045871559633027	0.35714285714285715	0.3172868182838903	0.08839607238769531	1496	54	144	55	0.05498856489422527
template_core	template_v1	SVM	random_oversample_mild	0.11993996569468267	5	0.728278489220295	0.7711833360350138	0.3492585144898366	0.6984924623115578	0.7580645161290323	0.2704280155642023	0.3899018232819074	0.3182528740428069	0.09545180946588516	1175	375	60	139	0.11993996569468267	0.6230799157075702	0.7711833360350138	0.3492585144898366	0.2964824120603015	0.9496774193548387	0.4306569343065693	0.35119047619047616	0.29091543949815285	0.09545180946588516	1472	78	140	59	0.11993996569468267
hybrid_core	hybrid_no_st_v1	XGBoost	random_oversample_mild	0.06002001143510577	5	0.7275506565083482	0.8160058356297617	0.40366692979160146	0.6331658291457286	0.8219354838709677	0.31343283582089554	0.4193011647254576	0.34348173771616775	0.08594729006290436	1274	276	73	126	0.06002001143510577	0.6076997892689253	0.8160058356297617	0.40366692979160146	0.24120603015075376	0.9741935483870968	0.5454545454545454	0.3344947735191638	0.3129039778196925	0.08594729006290436	1510	40	151	48	0.06002001143510577
spatial_core	spatial_v1	RandomForest	random_oversample_mild	0.24009433962264143	5	0.725665423893662	0.8102982655211541	0.3641780418515522	0.6532663316582915	0.7980645161290323	0.29345372460496616	0.40498442367601245	0.3295444133675103	0.08744383603334427	1237	313	69	130	0.24009433962264143	0.6069865456313828	0.8102982655211541	0.3641780418515522	0.24623115577889448	0.967741935483871	0.494949494949495	0.3288590604026846	0.294030226758376	0.08744383603334427	1500	50	150	49	0.24009433962264143
repolarization_core	repolarization_v1	XGBoost	random_oversample_mild	0.09000857632933106	5	0.7216404603663479	0.7783725076997893	0.3286991506491409	0.6884422110552764	0.7548387096774194	0.26499032882011603	0.38268156424581007	0.3084755882256241	0.09220703691244125	1170	380	62	137	0.09000857632933106	0.5711655049440753	0.7783725076997893	0.3286991506491409	0.17587939698492464	0.9664516129032258	0.40229885057471265	0.24475524475524477	0.20788195004829507	0.09220703691244125	1498	52	164	35	0.09000857632933106
hybrid_plus_st	hybrid_with_neurokit_st_common_fallback_v2	SVM	random_oversample_mild	0.1400800457404231	5	0.7201637218349815	0.8083254984600422	0.3731587620471192	0.678391959798995	0.7619354838709678	0.26785714285714285	0.3840682788051209	0.30872243948530625	0.0900525376200676	1181	369	64	135	0.1400800457404231	0.6131658291457286	0.8083254984600422	0.3731587620471192	0.2663316582914573	0.96	0.4608695652173913	0.3375796178343949	0.2899764618107014	0.0900525376200676	1488	62	146	53	0.1400800457404231
lead_connectivity	connectivity_v2	RandomForest	random_oversample_mild	0.20007146941109202	5	0.7179915707570108	0.737571729615821	0.27190163585476645	0.6482412060301508	0.787741935483871	0.2816593886462882	0.3926940639269406	0.31489533261221225	0.09701942652463913	1221	329	70	129	0.20007146941109202	0.5574987842437996	0.737571729615821	0.27190163585476645	0.16080402010050251	0.9541935483870968	0.3106796116504854	0.2119205298013245	0.15511275702759064	0.09701942652463913	1479	71	167	32	0.20007146941109202
clinical_compact	clinical_compact_v2	LogisticRegression	random_oversample_mild	0.1901515151515151	5	0.7177516615334738	0.7976884422110554	0.3708182695063947	0.7135678391959799	0.7219354838709677	0.24781849912739964	0.36787564766839376	0.294647586878085	0.10369830578565598	1119	431	57	142	0.1901515151515151	0.653535419030637	0.7976884422110554	0.3708182695063947	0.38190954773869346	0.9251612903225807	0.3958333333333333	0.3887468030690537	0.31191484230645583	0.10369830578565598	1434	116	123	76	0.1901515151515151
st_neurokit	neurokit_st_common_fallback_v2	XGBoost	random_oversample_mild	0.07497141223556318	5	0.7174793321445939	0.7826163073431674	0.33547329848006047	0.7336683417085427	0.7012903225806452	0.23973727422003285	0.3613861386138614	0.2899207514347822	0.08973468840122223	1087	463	53	146	0.07497141223556318	0.5837964013616469	0.7826163073431674	0.33547329848006047	0.19597989949748743	0.9716129032258064	0.46987951807228917	0.2765957446808511	0.2503059691171771	0.08973468840122223	1506	44	160	39	0.07497141223556318
repolarization_core	repolarization_v1	LogisticRegression	random_oversample_mild	0.19501143510577473	5	0.7158485978278488	0.7756135516291134	0.36401808961607246	0.7587939698492462	0.6729032258064516	0.22948328267477203	0.352392065344224	0.28297384283628246	0.1044250950217247	1043	507	48	151	0.19501143510577473	0.6595282865942617	0.7756135516291134	0.36401808961607246	0.39195979899497485	0.9270967741935484	0.4083769633507853	0.4	0.3248326486764383	0.1044250950217247	1437	113	121	78	0.19501143510577473
repolarization_core	repolarization_v1	SVM	random_oversample_mild	0.20503144654088046	5	0.7142389366185767	0.7776997892689252	0.3559654741559068	0.6633165829145728	0.7651612903225806	0.2661290322580645	0.37985611510791367	0.30185919758536756	0.09734130650758743	1186	364	67	132	0.20503144654088046	0.6421445939374291	0.7776997892689252	0.3559654741559068	0.3417085427135678	0.9425806451612904	0.43312101910828027	0.38202247191011235	0.31581399557605	0.09734130650758743	1461	89	131	68	0.20503144654088046
st_neurokit	neurokit_st_common_fallback_v2	RandomForest	random_oversample_mild	0.21499428244711263	5	0.7130847787323715	0.7973512724914896	0.33172426809274075	0.6532663316582915	0.7729032258064517	0.2697095435684647	0.38179148311306904	0.3028746911565753	0.08942537009716034	1198	352	69	130	0.21499428244711263	0.5787712757335062	0.7973512724914896	0.33172426809274075	0.18592964824120603	0.9716129032258064	0.4567901234567901	0.2642857142857143	0.23803988373369245	0.08942537009716034	1506	44	162	37	0.21499428244711263
spatial_core	spatial_v1	XGBoost	random_oversample_mild	0.09499714122355633	5	0.712998865294213	0.7878197438806938	0.3544610767909018	0.6834170854271356	0.7425806451612903	0.2542056074766355	0.37057220708446864	0.2935711934748579	0.0900556892156601	1151	399	63	136	0.09499714122355633	0.6295996109580159	0.7878197438806938	0.3544610767909018	0.2914572864321608	0.967741935483871	0.5370370370370371	0.3778501628664495	0.3419478776166598	0.0900556892156601	1500	50	141	58	0.09499714122355633
spatial_core	spatial_v1	LogisticRegression	random_oversample_mild	0.260062893081761	5	0.7115399578537851	0.7983919597989949	0.3961357587771803	0.6482412060301508	0.7748387096774193	0.2698744769874477	0.3810930576070901	0.30145887414567546	0.09771668165922165	1201	349	70	129	0.260062893081761	0.6751985735127249	0.7983919597989949	0.3961357587771803	0.4020100502512563	0.9483870967741935	0.5	0.4456824512534819	0.3859499675864502	0.09771668165922165	1470	80	119	80	0.260062893081761
spatial_core	spatial_v1	SVM	random_oversample_mild	0.1800743281875357	5	0.7083822337493921	0.7811395688118008	0.32958868511126627	0.6432160804020101	0.7735483870967742	0.267223382045929	0.3775811209439528	0.2967655297729633	0.09745524078607559	1199	351	71	128	0.1800743281875357	0.6333846652617928	0.7811395688118008	0.32958868511126627	0.32160804020100503	0.9451612903225807	0.42953020134228187	0.367816091954023	0.3034416286352516	0.09745524078607559	1465	85	135	64	0.1800743281875357
st_custom	original_st_common_fallback_v2	LogisticRegression	random_oversample_mild	0.265008576329331	5	0.7081455665423894	0.737263738045064	0.33182609358700305	0.6130653266331658	0.8032258064516129	0.2857142857142857	0.38977635782747605	0.3077229469076689	0.10575820505619049	1245	305	77	122	0.265008576329331	0.6364743070189658	0.737263738045064	0.33182609358700305	0.3316582914572864	0.9412903225806452	0.42038216560509556	0.3707865168539326	0.30321586631781894	0.10575820505619049	1459	91	133	66	0.265008576329331
interval_core	fiducial_intervals_v1	LogisticRegression	random_oversample_mild	0.25	5	0.7045290970983953	0.7494504781974387	0.38846789663413717	0.6180904522613065	0.7909677419354839	0.2751677852348993	0.38080495356037153	0.29779556829221365	0.10020241141319275	1226	324	76	123	0.25	0.6516177662506079	0.7494504781974387	0.38846789663413717	0.35678391959798994	0.9464516129032258	0.461038961038961	0.40226628895184136	0.3398065710456942	0.10020241141319275	1467	83	128	71	0.25
lead_connectivity	connectivity_v2	SVM	random_oversample_mild	0.18502001143510577	5	0.7022029502350462	0.734606905495218	0.30319648790330317	0.6231155778894473	0.7812903225806451	0.2678185745140389	0.37462235649546827	0.2910709685435685	0.10388340801000595	1211	339	75	124	0.18502001143510577	0.6210763494893824	0.734606905495218	0.30319648790330317	0.3015075376884422	0.9406451612903226	0.39473684210526316	0.3418803418803419	0.272965304529149	0.10388340801000595	1458	92	139	60	0.18502001143510577
hybrid_plus_st	hybrid_with_neurokit_st_common_fallback_v2	LogisticRegression	random_oversample_mild	0.11493710691823897	5	0.7015221267628465	0.7630118333603503	0.3291203349651216	0.6733668341708543	0.7296774193548388	0.2423146473779385	0.35638297872340424	0.2752434325734606	0.11543285846710205	1131	419	65	134	0.11493710691823897	0.6658939860593289	0.7630118333603503	0.3291203349651216	0.4221105527638191	0.9096774193548387	0.375	0.3971631205673759	0.31527831032042075	0.11543285846710205	1410	140	115	84	0.11493710691823897
hybrid_core	hybrid_no_st_v1	LogisticRegression	random_oversample_mild	0.2699828473413379	5	0.7013389528286594	0.7811217377208624	0.3749660384677841	0.5678391959798995	0.8348387096774194	0.3062330623306233	0.397887323943662	0.31339889593725845	0.10535713285207748	1294	256	86	113	0.2699828473413379	0.677048143945534	0.7811217377208624	0.3749660384677841	0.4321608040201005	0.9219354838709677	0.41545893719806765	0.4236453201970443	0.34808587600652247	0.10535713285207748	1429	121	113	86	0.2699828473413379
lead_connectivity	connectivity_v2	XGBoost	random_oversample_mild	0.13497712978845053	5	0.6980418220132922	0.7379510455503323	0.2748094802988117	0.6683417085427136	0.727741935483871	0.23963963963963963	0.35278514588859416	0.2702281831089185	0.10036467760801315	1128	422	66	133	0.13497712978845053	0.5857140541416761	0.7379510455503323	0.2748094802988117	0.22110552763819097	0.9503225806451613	0.36363636363636365	0.275	0.21451345341312317	0.10036467760801315	1473	77	155	44	0.13497712978845053
st_dual	st_dual_common_fallback_v3	LogisticRegression	random_oversample_mild	0.21503716409376786	5	0.6951061760414978	0.7463154482087859	0.3187152967119749	0.6231155778894473	0.7670967741935484	0.2556701030927835	0.36257309941520466	0.27678910653311906	0.10993897169828415	1189	361	75	124	0.21503716409376786	0.6591376236018803	0.7463154482087859	0.3187152967119749	0.3969849246231156	0.9212903225806451	0.39303482587064675	0.395	0.3168923422558991	0.10993897169828415	1428	122	120	79	0.21503716409376786
lead_connectivity	connectivity_v2	ExtraTrees	random_oversample_mild	0.23007432818753568	5	0.6912708704814394	0.7600615983141514	0.3202898476185903	0.5728643216080402	0.8096774193548387	0.2787286063569682	0.375	0.28698365612489807	0.09194967150688171	1255	295	85	114	0.23007432818753568	0.557194034689577	0.7600615983141514	0.3202898476185903	0.135678391959799	0.9787096774193549	0.45	0.2084942084942085	0.1995642146867702	0.09194967150688171	1517	33	172	27	0.23007432818753568
st_neurokit	neurokit_st_common_fallback_v2	SVM	random_oversample_mild	0.1350343053173242	5	0.6826260333927703	0.7655908575133734	0.3323249161808452	0.6633165829145728	0.7019354838709677	0.2222222222222222	0.3329129886506936	0.24490680620028593	0.09402716904878616	1088	462	67	132	0.1350343053173242	0.5927427459880046	0.7655908575133734	0.3323249161808452	0.22613065326633167	0.9593548387096774	0.4166666666666667	0.2931596091205212	0.24470123729933654	0.09402716904878616	1487	63	154	45	0.1350343053173242
st_neurokit	neurokit_st_common_fallback_v2	LogisticRegression	random_oversample_mild	0.23000285877644366	5	0.6611849570432808	0.7146312206192251	0.28847927123690553	0.6030150753768844	0.7193548387096774	0.21621621621621623	0.3183023872679045	0.2199369690881324	0.11281923949718475	1115	435	79	120	0.23000285877644366	0.6197860269087372	0.7146312206192251	0.28847927123690553	0.3015075376884422	0.9380645161290323	0.38461538461538464	0.3380281690140845	0.2669060119756419	0.11281923949718475	1454	96	139	60	0.23000285877644366
