# Supplementary material for: Source-Only Transportability of Engineered ECG Features for Healthy-Versus-Myocardial Infarction Classification
Source: Diagnostics (Basel). 2026 Jul 1;16(13):2061. doi: 10.3390/diagnostics16132061 (PMC13360076; doi:10.3390/diagnostics16132061)
Supplement: Supplementary file 1 [file diagnostics-16-02061-s001.zip › table_s1b_internal_ptbxl_full_results.csv]

task_id	phase	section	protocol	direction	dataset_name	split_name	feature_block_alias	feature_block_internal	model	oversampling_policy	tuning_params_n_estimators	tuning_params_min_samples_leaf	tuning_params_max_features	tuning_params_max_depth	threshold_used	threshold_score	validation_tuned_balanced_accuracy	validation_tuned_roc_auc	validation_tuned_pr_auc	validation_tuned_sensitivity	validation_tuned_specificity	validation_tuned_precision	validation_tuned_f1	validation_tuned_mcc	validation_tuned_brier_score	validation_tuned_calibration_intercept	validation_tuned_calibration_slope	validation_tuned_tn	validation_tuned_fp	validation_tuned_fn	validation_tuned_tp	validation_tuned_threshold	validation_default_balanced_accuracy	validation_default_roc_auc	validation_default_pr_auc	validation_default_sensitivity	validation_default_specificity	validation_default_precision	validation_default_f1	validation_default_mcc	validation_default_brier_score	validation_default_calibration_intercept	validation_default_calibration_slope	validation_default_tn	validation_default_fp	validation_default_fn	validation_default_tp	validation_default_threshold	test_tuned_balanced_accuracy
715f6c6d0ef276c4	within_ptbxl	within_ptbxl	official_split	within_ptbxl	ptbxl	test	hybrid_plus_st	hybrid_with_neurokit_st_common_fallback_v2	XGBoost	sample_weight_only	400.0			5.0	0.3749999999999999	0.913355633120031	1.0	1.0	1.0	1.0	1.0	1.0	1.0	1.0	0.0008693465497344	0.0785314485056989	3.5918179709451827	955	0	0	540	0.3749999999999999	1.0	1.0	1.0	1.0	1.0	1.0	1.0	1.0	0.0008693465497344	0.0785314485056989	3.5918179709451827	955	0	0	540	0.5	0.8975446049277824
548780576d3a6f0d	within_ptbxl	within_ptbxl	official_split	within_ptbxl	ptbxl	test	hybrid_core	hybrid_no_st_v1	XGBoost	sample_weight_only	400.0			5.0	0.475	0.9126333139422144	1.0	1.0	1.0	1.0	1.0	1.0	1.0	1.0	0.0011292287381365	0.1614182318755765	3.8460961806392793	955	0	0	540	0.475	1.0	1.0	1.0	1.0	1.0	1.0	1.0	1.0	0.0011292287381365	0.1614182318755765	3.8460961806392793	955	0	0	540	0.5	0.8926073822335505
c1437a29b98fd48b	within_ptbxl	within_ptbxl	official_split	within_ptbxl	ptbxl	test	template_core	template_v1	XGBoost	sample_weight_only	600.0			4.0	0.3249999999999999	0.9072716695753344	0.9968586387434556	0.999984487104906	0.999972803946926	1.0	0.993717277486911	0.989010989010989	0.994475138121547	0.991361340483195	0.0063559771515429	0.6473473247868058	4.751625432604844	949	6	0	540	0.3249999999999999	0.997624587938724	0.999984487104906	0.999972803946926	0.9962962962962963	0.998952879581152	0.9981447124304268	0.9972196478220574	0.995650837998045	0.0063559771515429	0.6473473247868058	4.751625432604844	954	1	2	538	0.5	0.8902775417728689
a71d4b921b9a517f	within_ptbxl	within_ptbxl	official_split	within_ptbxl	ptbxl	test	hybrid_core	hybrid_no_st_v1	ExtraTrees	sample_weight_only	600.0	1.0		16.0	0.3749999999999999	0.8973676556137289	0.9935185185185184	0.9999069226294356	0.9998482963056438	0.987037037037037	1.0	1.0	0.9934762348555451	0.9898761815777036	0.0061502684839069	8.426361206965575	5.031270549217866	955	0	7	533	0.3749999999999999	0.9916666666666668	0.9999069226294356	0.9998482963056438	0.9833333333333332	1.0	1.0	0.9915966386554622	0.9869918112162948	0.0061502684839069	8.426361206965575	5.031270549217866	955	0	9	531	0.5	0.8897583309732843
e69571ae25ad3a77	within_ptbxl	within_ptbxl	official_split	within_ptbxl	ptbxl	test	clinical_compact	clinical_compact_v2	ExtraTrees	sample_weight_only	300.0	1.0		16.0	0.3749999999999999	0.8966017064184604	0.9935185185185184	0.9998235408183052	0.999726970560304	0.987037037037037	1.0	1.0	0.9934762348555451	0.9898761815777036	0.0079471003264188	8.060981514947983	5.404763986657592	955	0	7	533	0.3749999999999999	0.9888888888888888	0.9998235408183052	0.999726970560304	0.9777777777777776	1.0	1.0	0.9887640449438202	0.982671883587792	0.0079471003264188	8.060981514947983	5.404763986657592	955	0	12	528	0.5	0.8884593599546871
5909d3ee3b9b4679	within_ptbxl	within_ptbxl	official_split	within_ptbxl	ptbxl	test	hybrid_plus_st	hybrid_with_neurokit_st_common_fallback_v2	RandomForest	sample_weight_only	400.0	4.0	0.5	14.0	0.3999999999999999	0.9005865813457437	0.970607911576498	0.9937754508435136	0.9920607225624336	0.9611111111111112	0.9801047120418848	0.9646840148698884	0.9628942486085345	0.9419778237228972	0.0286506991833448	0.4279894231163618	2.236145384923704	936	19	21	519	0.3999999999999999	0.965415939499709	0.9937754508435136	0.9920607225624336	0.9444444444444444	0.9863874345549738	0.9751434034416826	0.9595484477892756	0.9375314328266792	0.0286506991833448	0.4279894231163618	2.236145384923704	942	13	30	510	0.5	0.8882025866138015
7638d2b9e28f53c8	within_ptbxl	within_ptbxl	official_split	within_ptbxl	ptbxl	test	hybrid_core	hybrid_no_st_v1	RandomForest	sample_weight_only	400.0	4.0	0.5	14.0	0.3749999999999999	0.897362807834012	0.9697207678883072	0.9938336242001164	0.9919039749934686	0.9666666666666668	0.9727748691099476	0.9525547445255474	0.9595588235294118	0.9364898070982964	0.0290499627590179	0.3974545509288773	2.2297338627306167	929	26	18	522	0.3749999999999999	0.966341865425635	0.9938336242001164	0.9919039749934686	0.9462962962962964	0.9863874345549738	0.9751908396946564	0.9605263157894736	0.9389829545051938	0.0290499627590179	0.3974545509288773	2.2297338627306167	942	13	29	511	0.5	0.8880751439629944
25161a282da0e323	within_ptbxl	within_ptbxl	official_split	within_ptbxl	ptbxl	test	clinical_compact	clinical_compact_v2	XGBoost	sample_weight_only	200.0			5.0	0.3999999999999999	0.9071504750824122	0.9536552259065348	0.992001163467132	0.9879932106697428	0.9481481481481482	0.9591623036649216	0.9292196007259528	0.9385884509624198	0.9034262034493208	0.034183844923973	0.0364616937736911	1.7921619638995674	916	39	28	512	0.3999999999999999	0.953296490207485	0.992001163467132	0.9879932106697428	0.9296296296296296	0.9769633507853404	0.9580152671755724	0.943609022556391	0.912715990560648	0.034183844923973	0.0364616937736911	1.7921619638995674	933	22	38	502	0.5	0.8870329462852827
e8114454ddb2240d	within_ptbxl	within_ptbxl	official_split	within_ptbxl	ptbxl	test	clinical_compact	clinical_compact_v2	RandomForest	sample_weight_only	200.0	1.0	sqrt		0.35	0.8930967616831491	0.9989528795811518	1.0	1.0	1.0	0.9979057591623036	0.996309963099631	0.99815157116451	0.9971075418869842	0.0106251668184995	0.7344309638009054	7.994559881190542	953	2	0	540	0.35	1.0	1.0	1.0	1.0	1.0	1.0	1.0	1.0	0.0106251668184995	0.7344309638009054	7.994559881190542	955	0	0	540	0.5	0.8865175115642405
7931761b4a2e948e	within_ptbxl	within_ptbxl	official_split	within_ptbxl	ptbxl	test	hybrid_plus_st	hybrid_with_neurokit_st_common_fallback_v2	ExtraTrees	sample_weight_only	600.0	1.0			0.35	0.8999418266433973	1.0	1.0	1.0	1.0	1.0	1.0	1.0	1.0	0.0	-0.0200887237897601	0.9997982012268768	955	0	0	540	0.35	1.0	1.0	1.0	1.0	1.0	1.0	1.0	1.0	0.0	-0.0200887237897601	0.9997982012268768	955	0	0	540	0.5	0.8837883507976967
fdfbcbd7bee75baf	within_ptbxl	within_ptbxl	official_split	within_ptbxl	ptbxl	test	template_core	template_v1	ExtraTrees	sample_weight_only	300.0	1.0		16.0	0.3749999999999999	0.8997430676750049	0.9953703703703703	0.9999088617413224	0.999851725660925	0.9907407407407408	1.0	1.0	0.9953488372093025	0.9927641375050014	0.008068130351603	10.632424312166734	7.199523394412534	955	0	5	535	0.3749999999999999	0.987037037037037	0.9999088617413224	0.999851725660925	0.974074074074074	1.0	1.0	0.9868667917448404	0.9797962872139948	0.008068130351603	10.632424312166734	7.199523394412534	955	0	14	526	0.5	0.8813178514113094
ff6240be8a42231c	within_ptbxl	within_ptbxl	official_split	within_ptbxl	ptbxl	test	hybrid_plus_st	hybrid_with_neurokit_st_common_fallback_v2	SVM	sample_weight_only					0.3	0.8984535582703121	0.9381132441341864	0.980897808803568	0.9754586048482756	0.9296296296296296	0.9465968586387434	0.9077757685352622	0.918572735590119	0.8718201980405805	0.0421299748122692	0.3496201789152335	1.239270878830209	904	51	38	502	0.3	0.9334496800465386	0.980897808803568	0.9754586048482756	0.8888888888888888	0.9780104712041884	0.9580838323353292	0.9221902017291066	0.8821759076206692	0.0421299748122692	0.3496201789152335	1.239270878830209	934	21	60	480	0.5	0.8810610780704239
2e877956c2278528	within_ptbxl	within_ptbxl	official_split	within_ptbxl	ptbxl	test	template_core	template_v1	RandomForest	sample_weight_only	200.0	2.0	0.5		0.3749999999999999	0.8986523172387046	0.9916230366492148	0.9998894706224548	0.99980163601196	1.0	0.9832460732984292	0.9712230215827338	0.9854014598540146	0.9772160571072596	0.0156024815514683	0.0948939126172722	6.935140698194142	939	16	0	540	0.3749999999999999	0.998026953655226	0.9998894706224548	0.99980163601196	0.998148148148148	0.9979057591623036	0.9963031423290204	0.9972247918593896	0.9956543356600496	0.0156024815514683	0.0948939126172722	6.935140698194142	953	2	1	539	0.5	0.8793741149815917
374a3fffb4207b65	within_ptbxl	within_ptbxl	official_split	within_ptbxl	ptbxl	test	hybrid_core	hybrid_no_st_v1	LogisticRegression	sample_weight_only					0.4499999999999999	0.8941875121194494	0.9030444056622068	0.969394997091332	0.9556482770358264	0.8814814814814815	0.924607329842932	0.8686131386861314	0.875	0.8035560773851051	0.0643676221370697	-0.3446563440986789	1.0742143751937496	883	72	64	476	0.4499999999999999	0.9009937948419624	0.969394997091332	0.9556482770358264	0.8648148148148148	0.93717277486911	0.8861480075901328	0.8753514526710403	0.8063493260700852	0.0643676221370697	-0.3446563440986789	1.0742143751937496	895	60	73	467	0.5	0.8780732559237232
94a5155f01b28cba	within_ptbxl	within_ptbxl	official_split	within_ptbxl	ptbxl	test	interval_core	fiducial_intervals_v1	XGBoost	sample_weight_only	600.0			4.0	0.35	0.8840798914097343	0.9916230366492148	0.9997731239092496	0.9995897808806548	1.0	0.9832460732984292	0.9712230215827338	0.9854014598540146	0.9772160571072596	0.0113951433449983	-0.6006235944278087	3.8185362141869463	939	16	0	540	0.35	0.9944832266821796	0.9997731239092496	0.9995897808806548	0.9962962962962963	0.9926701570680628	0.9871559633027523	0.991705069124424	0.987006634884659	0.0113951433449983	-0.6006235944278087	3.8185362141869463	948	7	2	538	0.5	0.8778145945435665
a0909a2e080f80b8	within_ptbxl	within_ptbxl	official_split	within_ptbxl	ptbxl	test	clinical_compact	clinical_compact_v2	SVM	sample_weight_only					0.4249999999999999	0.8986183827806864	0.9361450455691294	0.9786794648051194	0.972354593462793	0.9037037037037036	0.9685863874345548	0.942084942084942	0.9224952741020794	0.8805364594785967	0.0430549457669258	0.2636191928472854	1.2209084344099528	925	30	52	488	0.4249999999999999	0.9308318789994182	0.9786794648051194	0.972354593462793	0.8888888888888888	0.9727748691099476	0.9486166007905138	0.9177820267686424	0.8747077776722464	0.0430549457669258	0.2636191928472854	1.2209084344099528	929	26	60	480	0.5	0.8771603889360898
cc75a317b0ca22b5	within_ptbxl	within_ptbxl	official_split	within_ptbxl	ptbxl	test	hybrid_plus_st	hybrid_with_neurokit_st_common_fallback_v2	LogisticRegression	sample_weight_only					0.4249999999999999	0.8927768082218344	0.9020360674810936	0.9688093853015318	0.9545475190631528	0.8888888888888888	0.9151832460732984	0.8556149732620321	0.8719346049046321	0.7976983778653407	0.0645920261740684	-0.3763463590186258	1.0535100657580765	874	81	60	480	0.4249999999999999	0.904173938336242	0.9688093853015318	0.9545475190631528	0.8722222222222222	0.9361256544502616	0.8853383458646616	0.878731343283582	0.8110131720734599	0.0645920261740684	-0.3763463590186258	1.0535100657580765	894	61	69	471	0.5	0.8765156235249694
6e48e20b1851c5be	within_ptbxl	within_ptbxl	official_split	within_ptbxl	ptbxl	test	interval_core	fiducial_intervals_v1	ExtraTrees	sample_weight_only	600.0	1.0			0.35	0.8776759744037231	1.0	1.0	1.0	1.0	1.0	1.0	1.0	1.0	0.0	-0.0200887237897601	0.9997982012268768	955	0	0	540	0.35	1.0	1.0	1.0	1.0	1.0	1.0	1.0	1.0	0.0	-0.0200887237897601	0.9997982012268768	955	0	0	540	0.5	0.8758708581138488
e7c3ae8cee6bd9cd	within_ptbxl	within_ptbxl	official_split	within_ptbxl	ptbxl	test	hybrid_core	hybrid_no_st_v1	SVM	sample_weight_only					0.35	0.8970864843901493	0.9143591235214272	0.9709637386077176	0.9617177489580018	0.8925925925925926	0.9361256544502616	0.8876611418047882	0.8901200369344414	0.8277269166245912	0.0545321069657802	0.2597856356328389	1.116054662587043	894	61	58	482	0.35	0.918712429707194	0.9709637386077176	0.9617177489580018	0.8740740740740741	0.9633507853403142	0.930966469428008	0.9016236867239732	0.849692848030777	0.0545321069657802	0.2597856356328389	1.116054662587043	920	35	68	472	0.5	0.8756046445766072
0ae9557e1db8e707	within_ptbxl	within_ptbxl	official_split	within_ptbxl	ptbxl	test	spatial_core	spatial_v1	XGBoost	sample_weight_only	400.0			5.0	0.35	0.8932615861935234	0.9963350785340316	0.9998894706224548	0.999802669398074	1.0	0.9926701570680628	0.9872029250457038	0.9935602575896963	0.9899327667388174	0.0093014212325215	0.4093203780524784	3.701986841006865	948	7	0	540	0.35	0.993276129532674	0.9998894706224548	0.999802669398074	0.9907407407407408	0.9958115183246072	0.9925788497217068	0.9916589434661724	0.9869504112889924	0.0093014212325215	0.4093203780524784	3.701986841006865	951	4	5	535	0.5	0.8743094496365524
63b719487e4aee57	within_ptbxl	within_ptbxl	official_split	within_ptbxl	ptbxl	test	spatial_core	spatial_v1	ExtraTrees	sample_weight_only	300.0	1.0			0.35	0.8865328679464806	1.0	1.0	1.0	1.0	1.0	1.0	1.0	1.0	0.0	-0.0200887237897601	0.9997982012268768	955	0	0	540	0.35	1.0	1.0	1.0	1.0	1.0	1.0	1.0	1.0	0.0	-0.0200887237897601	0.9997982012268768	955	0	0	540	0.5	0.8687255734919286
3bcc687772630d41	within_ptbxl	within_ptbxl	official_split	within_ptbxl	ptbxl	test	spatial_core	spatial_v1	RandomForest	sample_weight_only	200.0	2.0	0.5		0.3749999999999999	0.8802937754508435	0.9926701570680628	0.9998390537133992	0.9997077133174364	1.0	0.9853403141361256	0.9747292418772564	0.9872029250457038	0.9800204168225288	0.0182041823863983	0.3032574898949432	6.577213774592553	941	14	0	540	0.3749999999999999	0.9960539073104518	0.9998390537133992	0.9997077133174364	0.9962962962962963	0.9958115183246072	0.992619926199262	0.9944547134935304	0.9913142350776064	0.0182041823863983	0.3032574898949432	6.577213774592553	951	4	2	538	0.5	0.8672972717832531
3e6102d7057578f7	within_ptbxl	within_ptbxl	official_split	within_ptbxl	ptbxl	test	interval_core	fiducial_intervals_v1	SVM	sample_weight_only					0.3249999999999999	0.8838375024238898	0.9456418460345162	0.9866443668799688	0.9813055014069668	0.9425925925925924	0.9486910994764398	0.9121863799283154	0.9271402550091076	0.8851719251850945	0.0381029173731803	0.3906778061061103	1.592934512076714	906	49	31	509	0.3249999999999999	0.9473385689354276	0.9866443668799688	0.9813055014069668	0.9166666666666666	0.9780104712041884	0.9593023255813954	0.9375	0.9039589493924296	0.0381029173731803	0.3906778061061103	1.592934512076714	934	21	45	495	0.5	0.8665231756820542
2ccd8d17290d4696	within_ptbxl	within_ptbxl	official_split	within_ptbxl	ptbxl	test	interval_core	fiducial_intervals_v1	RandomForest	sample_weight_only	400.0	2.0	sqrt		0.35	0.8758192747721544	0.9958115183246072	0.9999573395384914	0.99992319214146	1.0	0.9916230366492148	0.9854014598540146	0.9926470588235294	0.9885073535078064	0.0207144655287265	-0.529665557497542	8.925212230609894	947	8	0	540	0.35	0.9989528795811518	0.9999573395384914	0.99992319214146	1.0	0.9979057591623036	0.996309963099631	0.99815157116451	0.9971075418869842	0.0207144655287265	-0.529665557497542	8.925212230609894	953	2	0	540	0.5	0.86626829038044
012bd680fb1af14e	within_ptbxl	within_ptbxl	official_split	within_ptbxl	ptbxl	test	template_core	template_v1	SVM	sample_weight_only					0.475	0.8972125266627884	0.9266433973240256	0.9745491564863292	0.9655916190409476	0.8888888888888888	0.9643979057591624	0.933852140077821	0.9108159392789372	0.8629338934718751	0.0484095141291618	0.2508232695413683	1.1699754825721511	921	34	60	480	0.475	0.9264834205933684	0.9745491564863292	0.9655916190409476	0.8833333333333333	0.9696335078534032	0.9426877470355732	0.9120458891013384	0.8658792053820762	0.0484095141291618	0.2508232695413683	1.1699754825721511	926	29	63	477	0.5	0.8645605588596242
47d023cc82adb8cf	within_ptbxl	within_ptbxl	official_split	within_ptbxl	ptbxl	test	spatial_core	spatial_v1	SVM	sample_weight_only					0.3249999999999999	0.8907213496218731	0.9032043823928642	0.957775838665891	0.9431090088939602	0.8870370370370371	0.9193717277486912	0.8615107913669064	0.8740875912408759	0.8014632500865981	0.0649898126721382	0.1031636140375743	1.06844991486002	878	77	61	479	0.3249999999999999	0.8980172580957921	0.957775838665891	0.9431090088939602	0.8462962962962963	0.949738219895288	0.904950495049505	0.8746411483253589	0.808476086342073	0.0649898126721382	0.1031636140375743	1.06844991486002	907	48	83	457	0.5	0.8632748041159256
ccca777c3a963529	within_ptbxl	within_ptbxl	official_split	within_ptbxl	ptbxl	test	clinical_compact	clinical_compact_v2	LogisticRegression	sample_weight_only					0.5499999999999999	0.8952394803180144	0.9014397905759162	0.9569051774287376	0.9408191447660618	0.85	0.9528795811518324	0.9107142857142856	0.8793103448275862	0.8158247627049521	0.0738436952233314	-0.434019662184512	1.0798858338570565	910	45	81	459	0.5499999999999999	0.8982160170641846	0.9569051774287376	0.9408191447660618	0.8592592592592593	0.93717277486911	0.8854961832061069	0.8721804511278195	0.8018110316836765	0.0738436952233314	-0.434019662184512	1.0798858338570565	895	60	76	464	0.5	0.8559926366468422
8b86ad522a073757	within_ptbxl	within_ptbxl	official_split	within_ptbxl	ptbxl	test	st_dual	st_dual_common_fallback_v3	XGBoost	sample_weight_only	600.0			4.0	0.3	0.8848022105875509	0.993717277486911	0.9999263137483032	0.9998663477427064	1.0	0.987434554973822	0.9782608695652174	0.989010989010989	0.9828370090647964	0.0081974258646368	0.5671015956751	4.127644345127238	943	12	0	540	0.3	0.99855051386465	0.9999263137483032	0.9998663477427064	0.998148148148148	0.998952879581152	0.998148148148148	0.998148148148148	0.9971010277293	0.0081974258646368	0.5671015956751	4.127644345127238	954	1	1	539	0.5	0.8500302086283396
c115599305da29ca	within_ptbxl	within_ptbxl	official_split	within_ptbxl	ptbxl	test	spatial_core	spatial_v1	LogisticRegression	sample_weight_only					0.525	0.8713593174326159	0.8724452200891991	0.9398952879581152	0.919161900503848	0.837037037037037	0.9078534031413612	0.837037037037037	0.837037037037037	0.7448904401783983	0.0892297253012657	-0.4996395385593099	0.9851185235057056	867	88	88	452	0.525	0.8727263913127787	0.9398952879581152	0.919161900503848	0.8407407407407408	0.9047120418848168	0.8330275229357799	0.8368663594470046	0.7439755311635251	0.0892297253012657	-0.4996395385593099	0.9851185235057056	864	91	86	454	0.5	0.8497621070518266
361e085841f81861	within_ptbxl	within_ptbxl	official_split	within_ptbxl	ptbxl	test	st_dual	st_dual_common_fallback_v3	SVM	sample_weight_only					0.3749999999999999	0.8850058173356603	0.957644948613535	0.985351948807446	0.9848564064188936	0.9351851851851852	0.9801047120418848	0.9637404580152672	0.949248120300752	0.9214716452088298	0.0316158905625343	0.6022547544187918	1.6916840417842067	936	19	35	505	0.3749999999999999	0.9563990692262944	0.985351948807446	0.9848564064188936	0.9222222222222224	0.9905759162303664	0.9822485207100592	0.9512893982808024	0.926170319903505	0.0316158905625343	0.6022547544187918	1.6916840417842067	946	9	42	498	0.5	0.843792126876239
6f88cd0249b5995e	within_ptbxl	within_ptbxl	official_split	within_ptbxl	ptbxl	test	st_custom	original_st_common_fallback_v2	XGBoost	sample_weight_only	600.0			5.0	0.35	0.8644269924374637	0.951798526274966	0.9932674035291836	0.989239087643786	0.9685185185185186	0.9350785340314136	0.8940170940170941	0.9297777777777778	0.889354162628655	0.0375933088362216	0.1034926121305779	2.4452497695078312	893	62	17	523	0.35	0.9617510180337404	0.9932674035291836	0.989239087643786	0.9444444444444444	0.9790575916230366	0.9622641509433962	0.9532710280373832	0.9273311138821732	0.0375933088362216	0.1034926121305779	2.4452497695078312	935	20	30	510	0.5	0.8410761823845936
9c6cca3f19f95713	within_ptbxl	within_ptbxl	official_split	within_ptbxl	ptbxl	test	st_custom	original_st_common_fallback_v2	SVM	sample_weight_only					0.3999999999999999	0.8695462478184992	0.910374248594144	0.966044211751018	0.9572027934677476	0.8814814814814815	0.9392670157068064	0.8913857677902621	0.8864059590316573	0.8227660055955088	0.0617889501154422	0.1885350091572693	1.342400686675097	897	58	64	476	0.3999999999999999	0.9048623230560404	0.966044211751018	0.9572027934677476	0.8537037037037037	0.956020942408377	0.9165009940357852	0.8839884947267498	0.8231824360699875	0.0617889501154422	0.1885350091572693	1.342400686675097	913	42	79	461	0.5	0.8385981308411214
1ebdfb8d9934d1a5	within_ptbxl	within_ptbxl	official_split	within_ptbxl	ptbxl	test	repolarization_core	repolarization_v1	XGBoost	sample_weight_only	600.0			4.0	0.4499999999999999	0.8434167151444638	0.9819614116734536	0.998863680434361	0.9979906869161916	0.9796296296296296	0.9842931937172776	0.9724264705882352	0.9760147601476016	0.9623900423829036	0.0228807013481855	0.2424072582918351	3.3225643201922	940	15	11	529	0.4499999999999999	0.9790236571650184	0.998863680434361	0.9979906869161916	0.9685185185185186	0.9895287958115184	0.9812382739212008	0.9748369058713886	0.9608030719157356	0.0228807013481855	0.2424072582918351	3.3225643201922	945	10	17	523	0.5	0.8382044746530728
1502e19bee37bb7e	within_ptbxl	within_ptbxl	official_split	within_ptbxl	ptbxl	test	interval_core	fiducial_intervals_v1	LogisticRegression	sample_weight_only					0.4499999999999999	0.8426847004072135	0.8416375799883653	0.9242272639131276	0.8937602239574678	0.8277777777777777	0.8554973821989529	0.764102564102564	0.7946666666666666	0.6725050795940771	0.1052063181996345	-0.5217712862774861	1.0047381490415452	817	138	93	447	0.4499999999999999	0.84152123327516	0.9242272639131276	0.8937602239574678	0.8055555555555556	0.8774869109947644	0.7880434782608695	0.7967032967032966	0.679862185809727	0.1052063181996345	-0.5217712862774861	1.0047381490415452	838	117	105	435	0.5	0.8369187199093742
79ccd2421a27088b	within_ptbxl	within_ptbxl	official_split	within_ptbxl	ptbxl	test	repolarization_core	repolarization_v1	SVM	sample_weight_only					0.35	0.8379387240643785	0.9136755865813456	0.962375412061276	0.9563412276552046	0.8870370370370371	0.9403141361256544	0.8936567164179104	0.8903345724907064	0.8286988846538812	0.0604997612535953	0.4031318005866479	1.5476739101792958	898	57	61	479	0.35	0.9078049253441924	0.962375412061276	0.9563412276552046	0.8407407407407408	0.974869109947644	0.9497907949790796	0.8919449901768173	0.8400528379826881	0.0604997612535953	0.4031318005866479	1.5476739101792958	931	24	86	454	0.5	0.8369130557915605
a58a0be164f7b395	within_ptbxl	within_ptbxl	official_split	within_ptbxl	ptbxl	test	lead_connectivity	connectivity_v2	XGBoost	sample_weight_only	600.0			4.0	0.4499999999999999	0.8445850300562343	0.9631568741516384	0.9936901299204964	0.9898000951532844	0.9629629629629628	0.9633507853403142	0.9369369369369368	0.9497716894977168	0.9209716406179164	0.0377952270209789	-0.057761729817563	2.5037001162929786	920	35	20	520	0.4499999999999999	0.956636610432422	0.9936901299204964	0.9898000951532844	0.9425925925925924	0.9706806282722512	0.947858472998138	0.9452181987000928	0.9143856287402564	0.0377952270209789	-0.057761729817563	2.5037001162929786	927	28	31	509	0.5	0.8366525063721325
92184bcf1f782d27	within_ptbxl	within_ptbxl	official_split	within_ptbxl	ptbxl	test	lead_connectivity	connectivity_v2	SVM	sample_weight_only					0.3	0.8588714368819081	0.8608444832266822	0.934900135737832	0.9068606666095732	0.8462962962962963	0.875392670157068	0.7934027777777778	0.8189964157706093	0.7123273736435436	0.0899913981556892	0.1635394508413563	1.1120279835993905	836	119	83	457	0.3	0.8538103548574754	0.934900135737832	0.9068606666095732	0.7777777777777778	0.9298429319371728	0.8624229979466119	0.8179162609542356	0.7252777490045628	0.0899913981556892	0.1635394508413563	1.1120279835993905	888	67	120	420	0.5	0.8351005380911922
1d1dfcf76859337e	within_ptbxl	within_ptbxl	official_split	within_ptbxl	ptbxl	test	st_neurokit	neurokit_st_common_fallback_v2	XGBoost	sample_weight_only	600.0			5.0	0.3999999999999999	0.8595549738219895	0.9463641652123328	0.9907892185379096	0.9864746120142552	0.9555555555555556	0.93717277486911	0.8958333333333334	0.9247311827956988	0.8811480520669432	0.0422977395355701	-0.0477279670019291	2.33400221678134	895	60	24	516	0.3999999999999999	0.9510810548768664	0.9907892185379096	0.9864746120142552	0.9314814814814816	0.9706806282722512	0.9472693032015066	0.9393090569561158	0.90551859123717	0.0422977395355701	-0.0477279670019291	2.33400221678134	927	28	37	503	0.5	0.8350967620126499
9bf61e1736a5d05b	within_ptbxl	within_ptbxl	official_split	within_ptbxl	ptbxl	test	st_dual	st_dual_common_fallback_v3	LogisticRegression	sample_weight_only					0.525	0.8642330812487881	0.869507465580764	0.9355187124297072	0.909316286129753	0.825925925925926	0.913089005235602	0.8431001890359168	0.8344246959775491	0.7423955833307481	0.092947244644165	-0.5368736975034054	1.0217484326597663	872	83	94	446	0.525	0.8669284467713787	0.9355187124297072	0.909316286129753	0.8333333333333334	0.900523560209424	0.8256880733944955	0.8294930875576036	0.7324026214625188	0.092947244644165	-0.5368736975034054	1.0217484326597663	860	95	90	450	0.5	0.8343113376758235
d1b3f026d6fab9a8	within_ptbxl	within_ptbxl	official_split	within_ptbxl	ptbxl	test	template_core	template_v1	LogisticRegression	sample_weight_only					0.525	0.8629435718440954	0.8625412061275937	0.9381927477215436	0.917211510273464	0.8203703703703704	0.9047120418848168	0.8295880149812734	0.8249534450651769	0.7268647607671422	0.0934447422623634	-0.4850418750688167	1.0953077574780246	864	91	97	443	0.525	0.8611305022299787	0.9381927477215436	0.917211510273464	0.825925925925926	0.8963350785340314	0.818348623853211	0.8221198156682028	0.7208297117615124	0.0934447422623634	-0.4850418750688167	1.0953077574780246	856	99	94	446	0.5	0.8337959029547815
eee15dfd661efe68	within_ptbxl	within_ptbxl	official_split	within_ptbxl	ptbxl	test	st_dual	st_dual_common_fallback_v3	ExtraTrees	sample_weight_only	300.0	2.0	0.5		0.3999999999999999	0.8576255574946674	0.999476439790576	1.0	1.0	1.0	0.998952879581152	0.99815157116451	0.9990749306197964	0.9985521449945608	0.0027713505551218	-1.7838502053716896	5.591700579008029	954	1	0	540	0.3999999999999999	1.0	1.0	1.0	1.0	1.0	1.0	1.0	1.0	0.0027713505551218	-1.7838502053716896	5.591700579008029	955	0	0	540	0.5	0.8308061927688096
08325196d035e649	within_ptbxl	within_ptbxl	official_split	within_ptbxl	ptbxl	test	st_dual	st_dual_common_fallback_v3	RandomForest	sample_weight_only	400.0	1.0	0.5		0.4249999999999999	0.8553761877060306	1.0	1.0	1.0	1.0	1.0	1.0	1.0	1.0	0.0137090804055333	0.8775494392202436	8.126980316200639	955	0	0	540	0.4249999999999999	1.0	1.0	1.0	1.0	1.0	1.0	1.0	1.0	0.0137090804055333	0.8775494392202436	8.126980316200639	955	0	0	540	0.5	0.8293741149815916
006e5f1d319b4cd6	within_ptbxl	within_ptbxl	official_split	within_ptbxl	ptbxl	test	lead_connectivity	connectivity_v2	LogisticRegression	sample_weight_only					0.4499999999999999	0.8432906728718247	0.8467519875896838	0.9141884816753928	0.8813192701414834	0.8296296296296296	0.8638743455497382	0.7750865051903114	0.8014311270125224	0.6840674619544479	0.1110774800181388	-0.3999919532492768	1.0968496474036773	825	130	92	448	0.4499999999999999	0.8394706224549157	0.9141884816753928	0.8813192701414834	0.7888888888888889	0.8900523560209425	0.8022598870056498	0.7955182072829131	0.6814672362945766	0.1110774800181388	-0.3999919532492768	1.0968496474036773	850	105	114	426	0.5	0.8282195789672424
fa3223b3e1d7654a	within_ptbxl	within_ptbxl	official_split	within_ptbxl	ptbxl	test	repolarization_core	repolarization_v1	RandomForest	sample_weight_only	200.0	2.0	0.5		0.3999999999999999	0.8356069420205545	0.9942408376963352	0.9998952879581152	0.9998144265813188	1.0	0.9884816753926702	0.9800362976406534	0.9899175068744273	0.9842499283400852	0.0224334299564361	-0.8728253121994034	9.42974951462949	944	11	0	540	0.3999999999999999	0.9968586387434556	0.9998952879581152	0.9998144265813188	1.0	0.993717277486911	0.989010989010989	0.994475138121547	0.991361340483195	0.0224334299564361	-0.8728253121994034	9.42974951462949	949	6	0	540	0.5	0.8275578212026811
b821d3fc371369cf	within_ptbxl	within_ptbxl	official_split	within_ptbxl	ptbxl	test	lead_connectivity	connectivity_v2	RandomForest	sample_weight_only	400.0	4.0	0.5	14.0	0.475	0.8279183633895676	0.9505574946674424	0.9907291060694202	0.9862612700506248	0.9314814814814816	0.9696335078534032	0.9454887218045112	0.9384328358208956	0.9040861576970894	0.0500665865838527	0.4287096191114872	3.061139644932236	926	29	37	503	0.475	0.947580957921272	0.9907291060694202	0.9862612700506248	0.912962962962963	0.9821989528795813	0.9666666666666668	0.939047619047619	0.9069784317306064	0.0500665865838527	0.4287096191114872	3.061139644932236	938	17	47	493	0.5	0.8254809780043424
2a2fdeb3b0cdb8df	within_ptbxl	within_ptbxl	official_split	within_ptbxl	ptbxl	test	st_custom	original_st_common_fallback_v2	LogisticRegression	sample_weight_only					0.5499999999999999	0.8464368819080861	0.8496170254023657	0.9175004847779716	0.8909692755965279	0.8018518518518518	0.8973821989528796	0.815442561205273	0.8085901027077498	0.7018355412893579	0.1086848229169845	-0.5132290378150839	1.100403034752408	857	98	107	433	0.5499999999999999	0.8463108396354471	0.9175004847779716	0.8909692755965279	0.8203703703703704	0.8722513089005236	0.784070796460177	0.8018099547511313	0.6861656110656282	0.1086848229169845	-0.5132290378150839	1.100403034752408	833	122	97	443	0.5	0.8236646842254318
eff73db4fbfd7563	within_ptbxl	within_ptbxl	official_split	within_ptbxl	ptbxl	test	st_custom	original_st_common_fallback_v2	ExtraTrees	sample_weight_only	600.0	4.0			0.4249999999999999	0.8515076594919527	0.9968586387434556	0.9998952879581152	0.9998105884001736	1.0	0.993717277486911	0.989010989010989	0.994475138121547	0.991361340483195	0.0169230122119188	-1.0520802743238655	5.934117550871488	949	6	0	540	0.4249999999999999	0.9979057591623036	0.9998952879581152	0.9998105884001736	1.0	0.9958115183246072	0.9926470588235294	0.996309963099631	0.9942280295825072	0.0169230122119188	-1.0520802743238655	5.934117550871488	951	4	0	540	0.5	0.821458510337015
f8f4e9d61e80f1cd	within_ptbxl	within_ptbxl	official_split	within_ptbxl	ptbxl	test	repolarization_core	repolarization_v1	ExtraTrees	sample_weight_only	600.0	4.0			0.4499999999999999	0.8290478960636029	0.9926701570680628	0.9995753344968004	0.9992090790219236	1.0	0.9853403141361256	0.9747292418772564	0.9872029250457038	0.9800204168225288	0.0205455720424652	-1.4362110406998407	5.209091253368482	941	14	0	540	0.4499999999999999	0.9947643979057592	0.9995753344968004	0.9992090790219236	1.0	0.9895287958115184	0.9818181818181818	0.9908256880733946	0.9856659490721996	0.0205455720424652	-1.4362110406998407	5.209091253368482	945	10	0	540	0.5	0.8214509581799301
3a6ee09a5edf8897	within_ptbxl	within_ptbxl	official_split	within_ptbxl	ptbxl	test	lead_connectivity	connectivity_v2	ExtraTrees	sample_weight_only	600.0	2.0	sqrt		0.4499999999999999	0.8298477797168897	0.9968586387434556	0.9999941826643398	0.9999897119106352	1.0	0.993717277486911	0.989010989010989	0.994475138121547	0.991361340483195	0.0214772373437881	-5.227192849089048	16.124190078412312	949	6	0	540	0.4499999999999999	0.9984293193717276	0.9999941826643398	0.9999897119106352	1.0	0.9968586387434556	0.994475138121547	0.997229916897507	0.9956661752073608	0.0214772373437881	-5.227192849089048	16.124190078412312	952	3	0	540	0.5	0.8211998489568584
4876602d8fb2e9f9	within_ptbxl	within_ptbxl	official_split	within_ptbxl	ptbxl	test	st_custom	original_st_common_fallback_v2	RandomForest	sample_weight_only	200.0	2.0	0.5		0.3749999999999999	0.8491273996509598	0.993193717277487	0.999897227070002	0.9998152351677668	1.0	0.9863874345549738	0.976491862567812	0.9881061299176578	0.981427176708528	0.0211402829736471	-0.0134518808468384	7.472688536201234	942	13	0	540	0.3749999999999999	0.9969798332363776	0.999897227070002	0.9998152351677668	0.998148148148148	0.9958115183246072	0.992633517495396	0.9953831948291784	0.9927706707490374	0.0211402829736471	-0.0134518808468384	7.472688536201234	951	4	1	539	0.5	0.819908430095346
fbf47eb969272f2f	within_ptbxl	within_ptbxl	official_split	within_ptbxl	ptbxl	test	repolarization_core	repolarization_v1	LogisticRegression	sample_weight_only					0.4249999999999999	0.8219458987783594	0.8252472367655613	0.9009734341671516	0.8668402492450804	0.8222222222222222	0.8282722513089005	0.7302631578947368	0.7735191637630662	0.6361046603329404	0.1184361279010772	-0.5646356304259855	0.9381814065136572	791	164	96	444	0.4249999999999999	0.8173647469458988	0.9009734341671516	0.8668402492450804	0.7666666666666667	0.8680628272251308	0.7666666666666667	0.7666666666666667	0.6347294938917976	0.1184361279010772	-0.5646356304259855	0.9381814065136572	829	126	126	414	0.5	0.8195204380251109
b072b5ae916294dc	within_ptbxl	within_ptbxl	official_split	within_ptbxl	ptbxl	test	st_neurokit	neurokit_st_common_fallback_v2	ExtraTrees	sample_weight_only	300.0	1.0			0.475	0.8481723870467326	1.0	1.0	1.0	1.0	1.0	1.0	1.0	1.0	0.0	-0.0200887237897601	0.9997982012268768	955	0	0	540	0.475	1.0	1.0	1.0	1.0	1.0	1.0	1.0	1.0	0.0	-0.0200887237897601	0.9997982012268768	955	0	0	540	0.5	0.8119701689795148
698523af24c3b56b	within_ptbxl	within_ptbxl	official_split	within_ptbxl	ptbxl	test	st_neurokit	neurokit_st_common_fallback_v2	RandomForest	sample_weight_only	200.0	2.0	0.5		0.4499999999999999	0.8413224743067675	0.9969798332363776	0.999943765755284	0.9998995634262676	0.998148148148148	0.9958115183246072	0.992633517495396	0.9953831948291784	0.9927706707490374	0.0222359951585531	0.2990873691543644	7.328250778916503	951	4	1	539	0.4499999999999999	0.996175101803374	0.999943765755284	0.9998995634262676	0.9944444444444444	0.9979057591623036	0.9962894248608536	0.995366079703429	0.9927506957616942	0.0222359951585531	0.2990873691543644	7.328250778916503	953	2	3	537	0.5	0.80587274615312
efcc4a11eb5bae12	within_ptbxl	within_ptbxl	official_split	within_ptbxl	ptbxl	test	st_neurokit	neurokit_st_common_fallback_v2	SVM	sample_weight_only					0.5499999999999999	0.8438675586581346	0.9180725227845647	0.9742330812487882	0.966334988521437	0.8518518518518519	0.9842931937172776	0.968421052631579	0.9064039408866996	0.8626473564607304	0.0517435371875762	0.4223247562249327	1.5539801728017806	940	15	80	460	0.5499999999999999	0.9227409346519294	0.9742330812487882	0.966334988521437	0.8685185185185185	0.9769633507853404	0.955193482688391	0.909796314258002	0.8647593415394321	0.0517435371875762	0.4223247562249327	1.5539801728017806	933	22	71	469	0.5	0.8050835457377513
279d911ea70ae039	within_ptbxl	within_ptbxl	official_split	within_ptbxl	ptbxl	test	st_neurokit	neurokit_st_common_fallback_v2	LogisticRegression	sample_weight_only					0.575	0.8139906922629436	0.8139906922629436	0.8976468877254218	0.8557861231599879	0.7222222222222222	0.9057591623036648	0.8125	0.7647058823529411	0.6460880313155258	0.1228084936738014	-0.5519323529304414	1.0065428068026585	865	90	150	390	0.575	0.8094337793290673	0.8976468877254218	0.8557861231599879	0.7518518518518519	0.8670157068062827	0.7617260787992496	0.7567567567567568	0.6206476888707093	0.1228084936738014	-0.5519323529304414	1.0065428068026585	828	127	134	406	0.5	0.7858689700745776
[truncated: 45 more columns]
