# Supplementary material for: Source-Only Transportability of Engineered ECG Features for Healthy-Versus-Myocardial Infarction Classification
Source: Diagnostics (Basel). 2026 Jul 1;16(13):2061. doi: 10.3390/diagnostics16132061 (PMC13360076; doi:10.3390/diagnostics16132061)
Supplement: Supplementary file 1 [file diagnostics-16-02061-s001.zip › table_s1d_secondary_target_threshold_full_results.csv]

task_id	phase	section	protocol	direction	feature_block_alias	feature_block_internal	model	oversampling_policy	tuning_params_n_estimators	tuning_params_min_samples_leaf	tuning_params_max_features	tuning_params_max_depth	threshold_used	threshold_score	source_dataset	target_dataset	n_source_train	n_source_val	n_target_test	source_validation_tuned_balanced_accuracy	source_validation_tuned_roc_auc	source_validation_tuned_pr_auc	source_validation_tuned_sensitivity	source_validation_tuned_specificity	source_validation_tuned_precision	source_validation_tuned_f1	source_validation_tuned_mcc	source_validation_tuned_brier_score	source_validation_tuned_calibration_intercept	source_validation_tuned_calibration_slope	source_validation_tuned_tn	source_validation_tuned_fp	source_validation_tuned_fn	source_validation_tuned_tp	source_validation_tuned_threshold	source_validation_default_balanced_accuracy	source_validation_default_roc_auc	source_validation_default_pr_auc	source_validation_default_sensitivity	source_validation_default_specificity	source_validation_default_precision	source_validation_default_f1	source_validation_default_mcc	source_validation_default_brier_score	source_validation_default_calibration_intercept	source_validation_default_calibration_slope	source_validation_default_tn	source_validation_default_fp	source_validation_default_fn
e9a6983eeabd200a	secondary_target_threshold	secondary_target_threshold	secondary_target_threshold	hospital_to_ptbxl	clinical_compact	clinical_compact_v2	ExtraTrees	random_oversample_mild	300.0	1.0		16.0	0.075	0.7669354838709677	hospital	ptbxl	1399	350	1513	0.7669354838709677	0.8260080645161291	0.4153401225835031	0.85	0.6838709677419355	0.2575757575757575	0.3953488372093023	0.3504547368833272	0.0823550894856453	-0.2363380845876948	0.95344433456968	212	98	6	34	0.1	0.5560483870967742	0.8260080645161291	0.4153401225835031	0.125	0.9870967741935484	0.5555555555555556	0.2040816326530612	0.2253229940661781	0.0823550894856453	-0.2363380845876948	0.95344433456968	306	4	35
ef849365e285867c	secondary_target_threshold	secondary_target_threshold	secondary_target_threshold	hospital_to_ptbxl	clinical_compact	clinical_compact_v2	LogisticRegression	random_oversample_mild					0.05	0.7657258064516128	hospital	ptbxl	1399	350	1513	0.7657258064516128	0.8183064516129032	0.3493193610210323	0.825	0.7064516129032258	0.2661290322580645	0.4024390243902439	0.3535163543158631	0.1037487611174583	-1.2567637989078393	0.5264209441572711	219	91	7	33	0.175	0.6612903225806452	0.8183064516129032	0.3493193610210323	0.4	0.9225806451612903	0.4	0.4	0.3225806451612903	0.1037487611174583	-1.2567637989078393	0.5264209441572711	286	24	24
66284da488734c9e	secondary_target_threshold	secondary_target_threshold	secondary_target_threshold	hospital_to_ptbxl	clinical_compact	clinical_compact_v2	RandomForest	random_oversample_mild	400.0	4.0	0.5	14.0	0.2	0.7939516129032258	hospital	ptbxl	1399	350	1513	0.7939516129032258	0.8403225806451613	0.5358945434192941	0.775	0.8129032258064516	0.348314606741573	0.4806201550387597	0.4295378398593862	0.0809100046753883	-0.5707056877105142	0.976636106213428	252	58	9	31	0.25	0.6838709677419355	0.8403225806451613	0.5358945434192941	0.4	0.967741935483871	0.6153846153846154	0.4848484848484848	0.4461643039950197	0.0809100046753883	-0.5707056877105142	0.976636106213428	300	10	24
6e33c2aedc919bd9	secondary_target_threshold	secondary_target_threshold	secondary_target_threshold	hospital_to_ptbxl	clinical_compact	clinical_compact_v2	SVM	random_oversample_mild					0.05	0.7544354838709677	hospital	ptbxl	1399	350	1513	0.7544354838709677	0.8138709677419356	0.4203235274309773	0.725	0.7838709677419354	0.3020833333333333	0.4264705882352941	0.3628825141786317	0.095148928463459	-1.0539691572567682	0.7179487864000518	243	67	11	29	0.2	0.7004032258064516	0.8138709677419356	0.4203235274309773	0.475	0.9258064516129032	0.4523809523809524	0.4634146341463415	0.3924149483532764	0.095148928463459	-1.0539691572567682	0.7179487864000518	287	23	21
f60d1b563b60bdfa	secondary_target_threshold	secondary_target_threshold	secondary_target_threshold	hospital_to_ptbxl	clinical_compact	clinical_compact_v2	XGBoost	random_oversample_mild	200.0			5.0	0.05	0.7782258064516129	hospital	ptbxl	1399	350	1513	0.7782258064516129	0.8305645161290323	0.4451815255050631	0.75	0.8064516129032258	0.3333333333333333	0.4615384615384615	0.4050702233638995	0.0822882875800132	-0.2479179401639194	0.6177883911907807	250	60	10	30	0.05	0.6245967741935484	0.8305645161290323	0.4451815255050631	0.275	0.9741935483870968	0.5789473684210527	0.3728813559322034	0.3499103909358324	0.0822882875800132	-0.2479179401639194	0.6177883911907807	302	8	29
75d70b96e1d0a257	secondary_target_threshold	secondary_target_threshold	secondary_target_threshold	hospital_to_ptbxl	hybrid_core	hybrid_no_st_v1	ExtraTrees	random_oversample_mild	300.0	4.0		16.0	0.05	0.7959677419354838	hospital	ptbxl	1399	350	1513	0.7959677419354838	0.8461290322580645	0.4912568874164916	0.75	0.8419354838709677	0.379746835443038	0.5042016806722689	0.45049194111019	0.0790934935212135	-0.1768683271044778	1.1217030776127437	261	49	10	30	0.25	0.5919354838709677	0.8461290322580645	0.4912568874164916	0.2	0.9838709677419356	0.6153846153846154	0.3018867924528302	0.3093409235721775	0.0790934935212135	-0.1768683271044778	1.1217030776127437	305	5	32
deb96e40c86ca2d6	secondary_target_threshold	secondary_target_threshold	secondary_target_threshold	hospital_to_ptbxl	hybrid_core	hybrid_no_st_v1	LogisticRegression	random_oversample_mild					0.05	0.7689516129032258	hospital	ptbxl	1399	350	1513	0.7689516129032258	0.8203225806451613	0.4058149887466984	0.825	0.7129032258064516	0.2704918032786885	0.4074074074074074	0.3591432037720925	0.1101011410355568	-1.28831564712367	0.4519274610662848	221	89	7	33	0.125	0.6875	0.8203225806451613	0.4058149887466984	0.475	0.9	0.38	0.4222222222222222	0.3409545424246464	0.1101011410355568	-1.28831564712367	0.4519274610662848	279	31	21
9e10647d3d3a77da	secondary_target_threshold	secondary_target_threshold	secondary_target_threshold	hospital_to_ptbxl	hybrid_core	hybrid_no_st_v1	RandomForest	random_oversample_mild	400.0	1.0	sqrt	8.0	0.125	0.8064516129032258	hospital	ptbxl	1399	350	1513	0.8064516129032258	0.8483064516129032	0.465895181833082	0.8	0.8129032258064516	0.3555555555555555	0.4923076923076923	0.4461643039950197	0.0822043940424919	-0.2293417644007608	1.2914862405703615	252	58	8	32	0.2249999999999999	0.5854838709677419	0.8483064516129032	0.465895181833082	0.2	0.970967741935484	0.4705882352941176	0.2807017543859649	0.2530337436218234	0.0822043940424919	-0.2293417644007608	1.2914862405703615	301	9	32
d504a421082ec5e8	secondary_target_threshold	secondary_target_threshold	secondary_target_threshold	hospital_to_ptbxl	hybrid_core	hybrid_no_st_v1	SVM	random_oversample_mild					0.05	0.7995967741935484	hospital	ptbxl	1399	350	1513	0.7995967741935484	0.8410483870967743	0.4695156270325276	0.725	0.8741935483870967	0.4264705882352941	0.5370370370370371	0.4818356847107814	0.0879203900694847	-1.0134174858423664	0.7634585353750221	271	39	11	29	0.3249999999999999	0.7536290322580645	0.8410483870967743	0.4695156270325276	0.575	0.932258064516129	0.5227272727272727	0.5476190476190477	0.4868024456072521	0.0879203900694847	-1.0134174858423664	0.7634585353750221	289	21	17
96fee6b3b850317d	secondary_target_threshold	secondary_target_threshold	secondary_target_threshold	hospital_to_ptbxl	hybrid_core	hybrid_no_st_v1	XGBoost	random_oversample_mild	200.0			5.0	0.05	0.7891129032258064	hospital	ptbxl	1399	350	1513	0.7891129032258064	0.8415322580645163	0.4421132746059789	0.775	0.8032258064516129	0.3369565217391304	0.4696969696969697	0.417930961828413	0.078080341219902	-0.1915888352605885	0.6325852969733214	249	61	9	31	0.05	0.6588709677419355	0.8415322580645163	0.4421132746059789	0.35	0.967741935483871	0.5833333333333334	0.4375	0.4000101011324364	0.078080341219902	-0.1915888352605885	0.6325852969733214	300	10	26
21a4d47dad1a614d	secondary_target_threshold	secondary_target_threshold	secondary_target_threshold	hospital_to_ptbxl	hybrid_plus_st	hybrid_with_neurokit_st_common_fallback_v2	ExtraTrees	random_oversample_mild	300.0	4.0		16.0	0.05	0.8008064516129032	hospital	ptbxl	1399	350	1513	0.8008064516129032	0.8452419354838709	0.4683194228207194	0.75	0.8516129032258064	0.3947368421052631	0.5172413793103449	0.4642435807729841	0.0794822499155998	-0.0835660260405984	1.1820973104630383	264	46	10	30	0.25	0.5794354838709678	0.8452419354838709	0.4683194228207194	0.175	0.9838709677419356	0.5833333333333334	0.2692307692307692	0.2777834774923711	0.0794822499155998	-0.0835660260405984	1.1820973104630383	305	5	33
b2508f6e43df7900	secondary_target_threshold	secondary_target_threshold	secondary_target_threshold	hospital_to_ptbxl	hybrid_plus_st	hybrid_with_neurokit_st_common_fallback_v2	LogisticRegression	random_oversample_mild					0.075	0.7536290322580645	hospital	ptbxl	1399	350	1513	0.7536290322580645	0.8348387096774192	0.4057430618360927	0.675	0.832258064516129	0.3417721518987341	0.453781512605042	0.3860482710603672	0.100507728755474	-1.213849061769738	0.4682035015993633	258	52	13	27	0.2249999999999999	0.6846774193548387	0.8348387096774192	0.4057430618360927	0.45	0.9193548387096774	0.4186046511627907	0.4337349397590361	0.357973781846566	0.100507728755474	-1.213849061769738	0.4682035015993633	285	25	22
4aeefa9ec760e684	secondary_target_threshold	secondary_target_threshold	secondary_target_threshold	hospital_to_ptbxl	hybrid_plus_st	hybrid_with_neurokit_st_common_fallback_v2	RandomForest	random_oversample_mild	400.0	4.0	0.5	14.0	0.25	0.8133064516129032	hospital	ptbxl	1399	350	1513	0.8133064516129032	0.8618548387096775	0.5030164404809809	0.775	0.8516129032258064	0.4025974025974026	0.5299145299145299	0.4812641260623047	0.0806961506605148	-0.351669449113523	1.2182742032177494	264	46	9	31	0.3	0.6540322580645161	0.8618548387096775	0.5030164404809809	0.35	0.9580645161290322	0.5185185185185185	0.417910447761194	0.3673409772991992	0.0806961506605148	-0.351669449113523	1.2182742032177494	297	13	26
c61300912e5e5eb4	secondary_target_threshold	secondary_target_threshold	secondary_target_threshold	hospital_to_ptbxl	hybrid_plus_st	hybrid_with_neurokit_st_common_fallback_v2	SVM	random_oversample_mild					0.05	0.8088709677419355	hospital	ptbxl	1399	350	1513	0.8088709677419355	0.8548387096774193	0.465827434324165	0.75	0.867741935483871	0.4225352112676056	0.5405405405405406	0.4887498656862858	0.0837350860238075	-0.7707025458973729	0.7050900125290974	269	41	10	30	0.2249999999999999	0.7334677419354838	0.8548387096774193	0.465827434324165	0.525	0.9419354838709676	0.5384615384615384	0.5316455696202531	0.4721230706960785	0.0837350860238075	-0.7707025458973729	0.7050900125290974	292	18	19
d3d122d3b5a505ad	secondary_target_threshold	secondary_target_threshold	secondary_target_threshold	hospital_to_ptbxl	hybrid_plus_st	hybrid_with_neurokit_st_common_fallback_v2	XGBoost	random_oversample_mild	600.0			3.0	0.05	0.7975806451612903	hospital	ptbxl	1399	350	1513	0.7975806451612903	0.8530645161290323	0.4341133248552159	0.75	0.8451612903225807	0.3846153846153846	0.5084745762711864	0.4550024821848081	0.0798185691237449	-0.2444400003701174	0.6851791795191219	262	48	10	30	0.1	0.6479838709677419	0.8530645161290323	0.4341133248552159	0.325	0.970967741935484	0.5909090909090909	0.4193548387096774	0.3879778744418729	0.0798185691237449	-0.2444400003701174	0.6851791795191219	301	9	27
f465caf901b0dd7b	secondary_target_threshold	secondary_target_threshold	secondary_target_threshold	hospital_to_ptbxl	interval_core	fiducial_intervals_v1	ExtraTrees	random_oversample_mild	600.0	2.0	sqrt		0.05	0.8387096774193549	hospital	ptbxl	1399	350	1513	0.8387096774193549	0.8832661290322581	0.5221975224074971	0.9	0.7774193548387097	0.3428571428571428	0.496551724137931	0.4703170810017723	0.0748654901981353	0.5939596298363189	1.6033031629783658	241	69	4	36	0.15	0.5935483870967742	0.8832661290322581	0.5221975224074971	0.2	0.9870967741935484	0.6666666666666666	0.3076923076923077	0.3271358719707111	0.0748654901981353	0.5939596298363189	1.6033031629783658	306	4	32
3d6652cc1cbc4b18	secondary_target_threshold	secondary_target_threshold	secondary_target_threshold	hospital_to_ptbxl	interval_core	fiducial_intervals_v1	LogisticRegression	random_oversample_mild					0.15	0.7608870967741935	hospital	ptbxl	1399	350	1513	0.7608870967741935	0.7899999999999999	0.4492845019738506	0.725	0.7967741935483871	0.3152173913043478	0.4393939393939394	0.3771287758758482	0.0934716388583183	-1.3715923257540377	0.5593868087800483	247	63	11	29	0.25	0.6665322580645161	0.7899999999999999	0.4492845019738506	0.375	0.9580645161290322	0.5357142857142857	0.4411764705882353	0.3906000167326273	0.0934716388583183	-1.3715923257540377	0.5593868087800483	297	13	25
9b108b46f3f75896	secondary_target_threshold	secondary_target_threshold	secondary_target_threshold	hospital_to_ptbxl	interval_core	fiducial_intervals_v1	RandomForest	random_oversample_mild	200.0	1.0	sqrt		0.05	0.8411290322580645	hospital	ptbxl	1399	350	1513	0.8362903225806452	0.8939516129032258	0.5960350336468281	0.85	0.8225806451612904	0.3820224719101123	0.5271317829457365	0.49140542996259	0.0722351446747779	0.0484048809971896	1.5695854096408917	255	55	6	34	0.2249999999999999	0.6544354838709677	0.8939516129032258	0.5960350336468281	0.325	0.9838709677419356	0.7222222222222222	0.4482758620689655	0.4449207257674923	0.0722351446747779	0.0484048809971896	1.5695854096408917	305	5	27
9ef9a8f7b345602f	secondary_target_threshold	secondary_target_threshold	secondary_target_threshold	hospital_to_ptbxl	interval_core	fiducial_intervals_v1	SVM	random_oversample_mild					0.05	0.8048387096774194	hospital	ptbxl	1399	350	1513	0.8048387096774194	0.8529032258064516	0.5052679629575649	0.9	0.7096774193548387	0.2857142857142857	0.4337349397590361	0.4041119295602435	0.0876251310110092	-0.9222771614624432	0.8678028122539363	220	90	4	36	0.15	0.6584677419354839	0.8529032258064516	0.5052679629575649	0.375	0.9419354838709676	0.4545454545454545	0.410958904109589	0.345060388338776	0.0876251310110092	-0.9222771614624432	0.8678028122539363	292	18	25
4a12d70ac0e9d1df	secondary_target_threshold	secondary_target_threshold	secondary_target_threshold	hospital_to_ptbxl	interval_core	fiducial_intervals_v1	XGBoost	random_oversample_mild	200.0			5.0	0.05	0.8379032258064516	hospital	ptbxl	1399	350	1513	0.8379032258064516	0.8870967741935485	0.5935638446072511	0.85	0.8258064516129032	0.3863636363636363	0.53125	0.4956112937559476	0.0678660571575164	-0.0222576621311181	0.8503661092094077	256	54	6	34	0.075	0.6806451612903226	0.8870967741935485	0.5935638446072511	0.4	0.9612903225806452	0.5714285714285714	0.4705882352941176	0.4237017130659008	0.0678660571575164	-0.0222576621311181	0.8503661092094077	298	12	24
eeef9ac27e8b9bdc	secondary_target_threshold	secondary_target_threshold	secondary_target_threshold	hospital_to_ptbxl	lead_connectivity	connectivity_v2	ExtraTrees	random_oversample_mild	300.0	4.0		16.0	0.075	0.7649193548387097	hospital	ptbxl	1399	350	1513	0.7649193548387097	0.7524193548387097	0.3739686393518584	0.775	0.7548387096774194	0.2897196261682243	0.4217687074829932	0.3658975498458793	0.091680496931076	-0.8276440521157844	0.7039187184663326	234	76	9	31	0.175	0.5713709677419355	0.7524193548387097	0.3739686393518584	0.175	0.967741935483871	0.4117647058823529	0.2456140350877192	0.2112593048163336	0.091680496931076	-0.8276440521157844	0.7039187184663326	300	10	33
aa06f74f729e86bf	secondary_target_threshold	secondary_target_threshold	secondary_target_threshold	hospital_to_ptbxl	lead_connectivity	connectivity_v2	LogisticRegression	random_oversample_mild					0.05	0.8080645161290323	hospital	ptbxl	1399	350	1513	0.8080645161290323	0.7936290322580645	0.4400753858335811	0.8	0.8161290322580645	0.3595505617977528	0.4961240310077519	0.4501603698937875	0.0947976261377334	-0.9826111155557862	1.0194554791417734	253	57	8	32	0.2749999999999999	0.6774193548387097	0.7936290322580645	0.4400753858335811	0.4	0.9548387096774194	0.5333333333333333	0.4571428571428571	0.4032795663087216	0.0947976261377334	-0.9826111155557862	1.0194554791417734	296	14	24
d90e91a861860535	secondary_target_threshold	secondary_target_threshold	secondary_target_threshold	hospital_to_ptbxl	lead_connectivity	connectivity_v2	RandomForest	random_oversample_mild	200.0	4.0	sqrt	8.0	0.125	0.7782258064516129	hospital	ptbxl	1399	350	1513	0.7782258064516129	0.7614516129032258	0.3465888023777376	0.75	0.8064516129032258	0.3333333333333333	0.4615384615384615	0.4050702233638995	0.0957092866301536	-0.7504402473820662	0.962612104761276	250	60	10	30	0.2749999999999999	0.5741935483870968	0.7614516129032258	0.3465888023777376	0.2	0.9483870967741936	0.3333333333333333	0.25	0.1868067477369754	0.0957092866301536	-0.7504402473820662	0.962612104761276	294	16	32
e67e3db6eff15725	secondary_target_threshold	secondary_target_threshold	secondary_target_threshold	hospital_to_ptbxl	lead_connectivity	connectivity_v2	SVM	random_oversample_mild					0.25	0.7661290322580645	hospital	ptbxl	1399	350	1513	0.7661290322580645	0.7865322580645161	0.3435320327346637	0.7	0.832258064516129	0.35	0.4666666666666667	0.4032795663087215	0.1058658063411712	-1.2018564040853688	0.7896261791967611	258	52	12	28	0.25	0.6379032258064516	0.7865322580645161	0.3435320327346637	0.35	0.9258064516129032	0.3783783783783784	0.3636363636363636	0.2853922876279308	0.1058658063411712	-1.2018564040853688	0.7896261791967611	287	23	26
87bd28ce979ecb8e	secondary_target_threshold	secondary_target_threshold	secondary_target_threshold	hospital_to_ptbxl	lead_connectivity	connectivity_v2	XGBoost	random_oversample_mild	200.0			5.0	0.05	0.7358870967741935	hospital	ptbxl	1399	350	1513	0.7358870967741935	0.7594354838709678	0.3362600539412475	0.775	0.6967741935483871	0.248	0.3757575757575757	0.3132555382719745	0.0956638231873512	-0.7207484870326962	0.5642967457569601	216	94	9	31	0.075	0.5915322580645161	0.7594354838709678	0.3362600539412475	0.225	0.9580645161290322	0.4090909090909091	0.2903225806451613	0.239975415526717	0.0956638231873512	-0.7207484870326962	0.5642967457569601	297	13	31
8f9c44985503eff6	secondary_target_threshold	secondary_target_threshold	secondary_target_threshold	hospital_to_ptbxl	repolarization_core	repolarization_v1	ExtraTrees	random_oversample_mild	600.0	1.0		16.0	0.05	0.7596774193548387	hospital	ptbxl	1399	350	1513	0.7596774193548387	0.7971774193548387	0.355455971826294	0.7	0.8193548387096774	0.3333333333333333	0.4516129032258064	0.3868962883951811	0.0875745713710784	-0.4013248735337738	0.8345516342219234	254	56	12	28	0.2	0.5604838709677419	0.7971774193548387	0.355455971826294	0.15	0.970967741935484	0.4	0.2181818181818181	0.1900257185543176	0.0875745713710784	-0.4013248735337738	0.8345516342219234	301	9	34
b5884df6ced1b935	secondary_target_threshold	secondary_target_threshold	secondary_target_threshold	hospital_to_ptbxl	repolarization_core	repolarization_v1	LogisticRegression	random_oversample_mild					0.05	0.7258064516129032	hospital	ptbxl	1399	350	1513	0.7258064516129032	0.774274193548387	0.3488140348565434	0.9	0.5516129032258065	0.2057142857142857	0.3348837209302325	0.2873684832428398	0.1050164550542831	-1.1067889898217569	0.7675752264798005	171	139	4	36	0.15	0.6834677419354839	0.774274193548387	0.3488140348565434	0.425	0.9419354838709676	0.4857142857142857	0.4533333333333333	0.3891448210580123	0.1050164550542831	-1.1067889898217569	0.7675752264798005	292	18	23
d845f919c29f5c98	secondary_target_threshold	secondary_target_threshold	secondary_target_threshold	hospital_to_ptbxl	repolarization_core	repolarization_v1	RandomForest	random_oversample_mild	400.0	2.0	sqrt	8.0	0.075	0.771774193548387	hospital	ptbxl	1399	350	1513	0.771774193548387	0.822741935483871	0.3524974069835588	0.75	0.7935483870967742	0.3191489361702128	0.4477611940298507	0.3901801258752203	0.0912222564220428	-0.4866105493543275	1.097996405930484	246	64	10	30	0.2249999999999999	0.5915322580645161	0.822741935483871	0.3524974069835588	0.225	0.9580645161290322	0.4090909090909091	0.2903225806451613	0.239975415526717	0.0912222564220428	-0.4866105493543275	1.097996405930484	297	13	31
99da3ea88770c218	secondary_target_threshold	secondary_target_threshold	secondary_target_threshold	hospital_to_ptbxl	repolarization_core	repolarization_v1	SVM	random_oversample_mild					0.05	0.7536290322580645	hospital	ptbxl	1399	350	1513	0.7536290322580645	0.792741935483871	0.3828257764232675	0.775	0.7322580645161291	0.2719298245614035	0.4025974025974026	0.344374809306814	0.0962219536304473	-0.9799206927705384	0.7118808731849775	227	83	9	31	0.15	0.6629032258064516	0.792741935483871	0.3828257764232675	0.4	0.9258064516129032	0.4102564102564102	0.4050632911392405	0.3294261149589217	0.0962219536304473	-0.9799206927705384	0.7118808731849775	287	23	24
763d136800b85555	secondary_target_threshold	secondary_target_threshold	secondary_target_threshold	hospital_to_ptbxl	repolarization_core	repolarization_v1	XGBoost	random_oversample_mild	400.0			4.0	0.05	0.7596774193548388	hospital	ptbxl	1399	350	1513	0.7596774193548388	0.8262903225806452	0.3857933657236458	0.8	0.7193548387096774	0.2689075630252101	0.4025157232704403	0.348815322573797	0.0900875404477119	-0.3809641537935982	0.6975370894094247	223	87	8	32	0.075	0.607258064516129	0.8262903225806452	0.3857933657236458	0.25	0.964516129032258	0.4761904761904761	0.3278688524590163	0.2873844052576035	0.0900875404477119	-0.3809641537935982	0.6975370894094247	299	11	30
4636bf2059a4dc1d	secondary_target_threshold	secondary_target_threshold	secondary_target_threshold	hospital_to_ptbxl	spatial_core	spatial_v1	ExtraTrees	random_oversample_mild	600.0	1.0	sqrt	10.0	0.05	0.7721774193548387	hospital	ptbxl	1399	350	1513	0.7721774193548387	0.8231451612903227	0.411661317456171	0.725	0.8193548387096774	0.3411764705882353	0.464	0.4038876098485041	0.0871395021677017	0.0874658609595658	1.5718459971152945	254	56	11	29	0.2249999999999999	0.5810483870967742	0.8231451612903227	0.411661317456171	0.175	0.9870967741935484	0.6363636363636364	0.2745098039215686	0.2955895137982398	0.0871395021677017	0.0874658609595658	1.5718459971152945	306	4	33
73e5f710abce132c	secondary_target_threshold	secondary_target_threshold	secondary_target_threshold	hospital_to_ptbxl	spatial_core	spatial_v1	LogisticRegression	random_oversample_mild					0.075	0.7637096774193548	hospital	ptbxl	1399	350	1513	0.7637096774193548	0.797016129032258	0.3910250688239224	0.65	0.8774193548387097	0.40625	0.5	0.4341041145241374	0.0996293649077415	-1.357167406875213	0.5462115998024236	272	38	14	26	0.35	0.7052419354838709	0.797016129032258	0.3910250688239224	0.475	0.935483870967742	0.4871794871794871	0.4810126582278481	0.4150442884012158	0.0996293649077415	-1.357167406875213	0.5462115998024236	290	20	21
4406b464985bb920	secondary_target_threshold	secondary_target_threshold	secondary_target_threshold	hospital_to_ptbxl	spatial_core	spatial_v1	RandomForest	random_oversample_mild	400.0	2.0	sqrt	8.0	0.15	0.7665322580645162	hospital	ptbxl	1399	350	1513	0.7665322580645162	0.8129838709677418	0.4000210323936943	0.675	0.8580645161290322	0.380281690140845	0.4864864864864865	0.421754126917278	0.0874879136681556	-0.4442376577045378	1.1035673747197008	266	44	13	27	0.3	0.597983870967742	0.8129838709677418	0.4000210323936943	0.225	0.970967741935484	0.5	0.3103448275862069	0.2822865179151452	0.0874879136681556	-0.4442376577045378	1.1035673747197008	301	9	31
9e9e4d41ec18739c	secondary_target_threshold	secondary_target_threshold	secondary_target_threshold	hospital_to_ptbxl	spatial_core	spatial_v1	SVM	random_oversample_mild					0.125	0.7709677419354839	hospital	ptbxl	1399	350	1513	0.7709677419354839	0.8018145161290322	0.4102765442447656	0.7	0.8419354838709677	0.3636363636363636	0.4786324786324786	0.4162284333511824	0.0936531499028205	-0.9685284032974498	0.805749140078614	261	49	12	28	0.2749999999999999	0.7084677419354839	0.8018145161290322	0.4102765442447656	0.475	0.9419354838709676	0.5135135135135135	0.4935064935064935	0.4314263529346205	0.0936531499028205	-0.9685284032974498	0.805749140078614	292	18	21
9a9ec445eb2022ac	secondary_target_threshold	secondary_target_threshold	secondary_target_threshold	hospital_to_ptbxl	spatial_core	spatial_v1	XGBoost	random_oversample_mild	200.0			5.0	0.05	0.744758064516129	hospital	ptbxl	1399	350	1513	0.744758064516129	0.8136290322580645	0.4124192814302951	0.725	0.7645161290322581	0.284313725490196	0.4084507042253521	0.3427298431471782	0.0842561721801757	-0.3830414594137676	0.6362861060297267	237	73	11	29	0.075	0.6403225806451612	0.8136290322580645	0.4124192814302951	0.3	0.9806451612903224	0.6666666666666666	0.4137931034482758	0.4042621738044055	0.0842561721801757	-0.3830414594137676	0.6362861060297267	304	6	28
a1d623d90a376b3c	secondary_target_threshold	secondary_target_threshold	secondary_target_threshold	hospital_to_ptbxl	st_custom	original_st_common_fallback_v2	ExtraTrees	random_oversample_mild	600.0	2.0	sqrt		0.05	0.7979838709677419	hospital	ptbxl	1399	350	1513	0.7979838709677419	0.8441935483870968	0.4277341870056412	0.825	0.7709677419354839	0.3173076923076923	0.4583333333333333	0.4149056726561878	0.0831061452627182	0.6459127997194011	1.55522427146164	239	71	7	33	0.175	0.5233870967741936	0.8441935483870968	0.4277341870056412	0.05	0.9967741935483873	0.6666666666666666	0.0930232558139534	0.1614328024893406	0.0831061452627182	0.6459127997194011	1.55522427146164	309	1	38
b3e5a6788daa696d	secondary_target_threshold	secondary_target_threshold	secondary_target_threshold	hospital_to_ptbxl	st_custom	original_st_common_fallback_v2	LogisticRegression	random_oversample_mild					0.1	0.7778225806451613	hospital	ptbxl	1399	350	1513	0.7778225806451613	0.8173387096774194	0.4420482637011647	0.875	0.6806451612903226	0.2611940298507462	0.4022988505747126	0.3636881113442357	0.0938666835427284	-0.8600718043761505	1.0252549814441538	211	99	5	35	0.2	0.6181451612903226	0.8173387096774194	0.4420482637011647	0.275	0.9612903225806452	0.4782608695652174	0.3492063492063492	0.3034023801426064	0.0938666835427284	-0.8600718043761505	1.0252549814441538	298	12	29
ceff78eeaf0d5191	secondary_target_threshold	secondary_target_threshold	secondary_target_threshold	hospital_to_ptbxl	st_custom	original_st_common_fallback_v2	RandomForest	random_oversample_mild	200.0	2.0	sqrt	8.0	0.175	0.802016129032258	hospital	ptbxl	1399	350	1513	0.802016129032258	0.8434677419354839	0.4070691364210818	0.875	0.7290322580645161	0.2941176470588235	0.440251572327044	0.4056873860369161	0.0850223451852798	-0.0870242674156791	1.3852079940508195	226	84	5	35	0.175	0.5685483870967741	0.8434677419354839	0.4070691364210818	0.15	0.9870967741935484	0.6	0.24	0.2618174690443214	0.0850223451852798	-0.0870242674156791	1.3852079940508195	306	4	34
d0f8257da89ca7aa	secondary_target_threshold	secondary_target_threshold	secondary_target_threshold	hospital_to_ptbxl	st_custom	original_st_common_fallback_v2	SVM	random_oversample_mild					0.05	0.8056451612903226	hospital	ptbxl	1399	350	1513	0.8056451612903226	0.8441935483870968	0.3730670371069471	0.85	0.7612903225806451	0.3148148148148148	0.4594594594594595	0.4210549741900977	0.0918676108121872	-0.8419763761311067	0.8080445260177653	236	74	6	34	0.175	0.655241935483871	0.8441935483870968	0.3730670371069471	0.375	0.935483870967742	0.4285714285714285	0.4	0.3292763870490873	0.0918676108121872	-0.8419763761311067	0.8080445260177653	290	20	25
0b495ceb384d6444	secondary_target_threshold	secondary_target_threshold	secondary_target_threshold	hospital_to_ptbxl	st_custom	original_st_common_fallback_v2	XGBoost	random_oversample_mild	200.0			5.0	0.05	0.8213709677419354	hospital	ptbxl	1399	350	1513	0.8213709677419354	0.8399193548387096	0.4008888623828989	0.875	0.7677419354838709	0.3271028037383177	0.4761904761904761	0.4438665863427182	0.0871510356664657	-0.2691243556913394	0.6950685078421119	238	72	5	35	0.075	0.5854838709677419	0.8399193548387096	0.4008888623828989	0.2	0.970967741935484	0.4705882352941176	0.2807017543859649	0.2530337436218234	0.0871510356664657	-0.2691243556913394	0.6950685078421119	301	9	32
5f3937fb8efb4471	secondary_target_threshold	secondary_target_threshold	secondary_target_threshold	hospital_to_ptbxl	st_dual	st_dual_common_fallback_v3	ExtraTrees	random_oversample_mild	600.0	4.0			0.05	0.8221774193548387	hospital	ptbxl	1399	350	1513	0.8221774193548387	0.8559677419354838	0.4342594105661114	0.825	0.8193548387096774	0.3707865168539326	0.5116279069767442	0.4707828999281887	0.0813539773225784	0.085576355256234	1.291986798430934	254	56	7	33	0.2249999999999999	0.5201612903225806	0.8559677419354838	0.4342594105661114	0.05	0.9903225806451612	0.4	0.0888888888888888	0.1081096875161026	0.0813539773225784	0.085576355256234	1.291986798430934	307	3	38
cfb748e41296258e	secondary_target_threshold	secondary_target_threshold	secondary_target_threshold	hospital_to_ptbxl	st_dual	st_dual_common_fallback_v3	LogisticRegression	random_oversample_mild					0.15	0.8258064516129032	hospital	ptbxl	1399	350	1513	0.8258064516129032	0.8582258064516128	0.4368845665910748	0.9	0.7516129032258064	0.3185840707964602	0.4705882352941176	0.4433912551717545	0.0903238430619239	-1.128795680938791	0.6652945195762984	233	77	4	36	0.175	0.6786290322580645	0.8582258064516128	0.4368845665910748	0.425	0.932258064516129	0.4473684210526316	0.4358974358974359	0.3653623469267547	0.0903238430619239	-1.128795680938791	0.6652945195762984	289	21	23
359d8d41279a60ed	secondary_target_threshold	secondary_target_threshold	secondary_target_threshold	hospital_to_ptbxl	st_dual	st_dual_common_fallback_v3	RandomForest	random_oversample_mild	200.0	2.0	sqrt	8.0	0.2	0.8116935483870968	hospital	ptbxl	1399	350	1513	0.8116935483870968	0.8562903225806452	0.4251871425726794	0.775	0.8483870967741935	0.3974358974358974	0.5254237288135594	0.4765811906895076	0.0835829079151153	0.1971546820527552	1.6479591067933412	263	47	9	31	0.2749999999999999	0.5419354838709678	0.8562903225806452	0.4251871425726794	0.1	0.9838709677419356	0.4444444444444444	0.1632653061224489	0.1685869883660613	0.0835829079151153	0.1971546820527552	1.6479591067933412	305	5	36
a574a434f364d780	secondary_target_threshold	secondary_target_threshold	secondary_target_threshold	hospital_to_ptbxl	st_dual	st_dual_common_fallback_v3	SVM	random_oversample_mild					0.05	0.8060483870967742	hospital	ptbxl	1399	350	1513	0.8060483870967742	0.8465322580645162	0.4332037768354357	0.825	0.7870967741935484	0.3333333333333333	0.4748201438848921	0.4323908302669692	0.082634188234806	-0.3301151325246005	0.7337434894893553	244	66	7	33	0.1	0.569758064516129	0.8465322580645162	0.4332037768354357	0.175	0.964516129032258	0.3888888888888889	0.2413793103448276	0.2009694139889717	0.082634188234806	-0.3301151325246005	0.7337434894893553	299	11	33
0c0826fc4325a183	secondary_target_threshold	secondary_target_threshold	secondary_target_threshold	hospital_to_ptbxl	st_dual	st_dual_common_fallback_v3	XGBoost	random_oversample_mild	200.0			4.0	0.05	0.8419354838709678	hospital	ptbxl	1399	350	1513	0.8419354838709678	0.8798387096774193	0.5257362576978738	0.8	0.8838709677419355	0.4705882352941176	0.5925925925925926	0.5499282108139202	0.0738174319267273	0.0773883121938899	1.2279603922231743	274	36	8	32	0.25	0.5887096774193549	0.8798387096774193	0.5257362576978738	0.2	0.9774193548387096	0.5333333333333333	0.2909090909090909	0.2787043872129992	0.0738174319267273	0.0773883121938899	1.2279603922231743	303	7	32
3124dcb6b815ded3	secondary_target_threshold	secondary_target_threshold	secondary_target_threshold	hospital_to_ptbxl	st_neurokit	neurokit_st_common_fallback_v2	ExtraTrees	random_oversample_mild	300.0	2.0	0.5	16.0	0.1	0.8052419354838709	hospital	ptbxl	1399	350	1513	0.8052419354838709	0.8138709677419355	0.4125379125999961	0.775	0.8354838709677419	0.3780487804878049	0.5081967213114754	0.4585753579312708	0.0838669389486312	0.3680374278295995	1.4146733636907562	259	51	9	31	0.2	0.4983870967741935	0.8138709677419355	0.4125379125999961	0.0	0.9967741935483873	0.0	0.0	-0.0192281027963658	0.0838669389486312	0.3680374278295995	1.4146733636907562	309	1	40
f82c88a5180f2247	secondary_target_threshold	secondary_target_threshold	secondary_target_threshold	hospital_to_ptbxl	st_neurokit	neurokit_st_common_fallback_v2	LogisticRegression	random_oversample_mild					0.175	0.7600806451612903	hospital	ptbxl	1399	350	1513	0.7600806451612903	0.8284677419354839	0.3862037590010532	0.875	0.6451612903225806	0.2413793103448276	0.3783783783783784	0.33596028453757	0.09444060921669	-0.9509808728157272	0.9133259575258692	200	110	5	35	0.175	0.644758064516129	0.8284677419354839	0.3862037590010532	0.325	0.964516129032258	0.5416666666666666	0.40625	0.3644762088998596	0.09444060921669	-0.9509808728157272	0.9133259575258692	299	11	27
6c575fa4c23061c6	secondary_target_threshold	secondary_target_threshold	secondary_target_threshold	hospital_to_ptbxl	st_neurokit	neurokit_st_common_fallback_v2	RandomForest	random_oversample_mild	400.0	1.0	0.5		0.3749999999999999	0.7806451612903226	hospital	ptbxl	1399	350	1513	0.7758064516129033	0.8229032258064516	0.3870396346395173	0.8	0.7516129032258064	0.2935779816513761	0.4295302013422818	0.3789862807741943	0.0890514999628067	-0.391827768444373	1.1225571313835476	233	77	8	32	0.2249999999999999	0.5935483870967742	0.8229032258064516	0.3870396346395173	0.2	0.9870967741935484	0.6666666666666666	0.3076923076923077	0.3271358719707111	0.0890514999628067	-0.391827768444373	1.1225571313835476	306	4	32
192ccc02b0cc1f22	secondary_target_threshold	secondary_target_threshold	secondary_target_threshold	hospital_to_ptbxl	st_neurokit	neurokit_st_common_fallback_v2	SVM	random_oversample_mild					0.1	0.7741935483870968	hospital	ptbxl	1399	350	1513	0.7741935483870968	0.7993548387096774	0.4104944186983945	0.7	0.8483870967741935	0.3733333333333333	0.4869565217391304	0.4252076716468912	0.0925057902932167	-0.873869947805408	0.8620872211578924	263	47	12	28	0.25	0.6225806451612903	0.7993548387096774	0.4104944186983945	0.3	0.9451612903225808	0.4137931034482758	0.3478260869565217	0.2829509952611331	0.0925057902932167	-0.873869947805408	0.8620872211578924	293	17	28
d54e24f1bc005207	secondary_target_threshold	secondary_target_threshold	secondary_target_threshold	hospital_to_ptbxl	st_neurokit	neurokit_st_common_fallback_v2	XGBoost	random_oversample_mild	600.0			3.0	0.175	0.8225806451612904	hospital	ptbxl	1399	350	1513	0.8225806451612904	0.842983870967742	0.4268430557807204	0.8	0.8451612903225807	0.4	0.5333333333333333	0.4888237167378443	0.0813234895467758	-0.3343414427567157	0.8312768881302615	262	48	8	32	0.175	0.6213709677419355	0.842983870967742	0.4268430557807204	0.275	0.967741935483871	0.5238095238095238	0.360655737704918	0.3251981427914988	0.0813234895467758	-0.3343414427567157	0.8312768881302615	300	10	29
8bb17e4a4d8472bb	secondary_target_threshold	secondary_target_threshold	secondary_target_threshold	hospital_to_ptbxl	template_core	template_v1	ExtraTrees	random_oversample_mild	300.0	4.0		16.0	0.05	0.7939516129032258	hospital	ptbxl	1399	350	1513	0.7939516129032258	0.825725806451613	0.4244284877751065	0.775	0.8129032258064516	0.348314606741573	0.4806201550387597	0.4295378398593862	0.0841790959239006	-0.4087431784923633	0.9569658917059088	252	58	9	31	0.2	0.5762096774193548	0.825725806451613	0.4244284877751065	0.175	0.9774193548387096	0.5	0.2592592592592592	0.2474670065985336	0.0841790959239006	-0.4087431784923633	0.9569658917059088	303	7	33
bffe7b6c6cc93f65	secondary_target_threshold	secondary_target_threshold	secondary_target_threshold	hospital_to_ptbxl	template_core	template_v1	LogisticRegression	random_oversample_mild					0.05	0.7842741935483871	hospital	ptbxl	1399	350	1513	0.7842741935483871	0.8432258064516128	0.4142684579807308	0.875	0.6935483870967742	0.2692307692307692	0.4117647058823529	0.3743650161951277	0.0908500105142593	-0.9386478910386497	0.903477917023048	215	95	5	35	0.2	0.6649193548387097	0.8432258064516128	0.4142684579807308	0.375	0.9548387096774194	0.5172413793103449	0.4347826086956521	0.3806807798085639	0.0908500105142593	-0.9386478910386497	0.903477917023048	296	14	25
c6ea61213c28fed9	secondary_target_threshold	secondary_target_threshold	secondary_target_threshold	hospital_to_ptbxl	template_core	template_v1	RandomForest	random_oversample_mild	400.0	4.0	0.5	14.0	0.05	0.8262096774193548	hospital	ptbxl	1399	350	1513	0.8262096774193548	0.8444354838709678	0.4431902407442745	0.875	0.7774193548387097	0.3365384615384615	0.4861111111111111	0.4542066159389119	0.0857264399528503	-0.6961889369212435	0.9015304241593236	241	69	5	35	0.2249999999999999	0.6318548387096774	0.8444354838709678	0.4431902407442745	0.325	0.9387096774193548	0.40625	0.3611111111111111	0.2911041259453778	0.0857264399528503	-0.6961889369212435	0.9015304241593236	291	19	27
b1ba851a6068404f	secondary_target_threshold	secondary_target_threshold	secondary_target_threshold	hospital_to_ptbxl	template_core	template_v1	SVM	random_oversample_mild					0.05	0.7620967741935484	hospital	ptbxl	1399	350	1513	0.7620967741935484	0.8237903225806452	0.3944881386769137	0.75	0.7741935483870968	0.3	0.4285714285714285	0.3691751922605921	0.0989886671304702	-1.029539899507459	0.737363490146859	240	70	10	30	0.2	0.7096774193548387	0.8237903225806452	0.3944881386769137	0.5	0.9193548387096774	0.4444444444444444	0.4705882352941176	0.3985991098425041	0.0989886671304702	-1.029539899507459	0.737363490146859	285	25	20
9296135d71ec8aef	secondary_target_threshold	secondary_target_threshold	secondary_target_threshold	hospital_to_ptbxl	template_core	template_v1	XGBoost	random_oversample_mild	200.0			5.0	0.05	0.7955645161290323	hospital	ptbxl	1399	350	1513	0.7955645161290323	0.8482258064516129	0.4389140656414888	0.775	0.8161290322580645	0.3522727272727273	0.484375	0.4335120266385556	0.0832738280296325	-0.3019542788956509	0.6561346540699089	253	57	9	31	0.075	0.6370967741935484	0.8482258064516129	0.4389140656414888	0.3	0.9741935483870968	0.6	0.4	0.3758340350425745	0.0832738280296325	-0.3019542788956509	0.6561346540699089	302	8	28
3cbb85cbbbb08812	secondary_target_threshold	secondary_target_threshold	secondary_target_threshold	ptbxl_to_hospital	clinical_compact	clinical_compact_v2	ExtraTrees	sample_weight_only	300.0	1.0		16.0	0.575	0.8966017064184604	ptbxl	hospital	11974	1495	1399	0.8966017064184604	0.9610296684118672	0.9405620518280676	0.8759259259259259	0.9172774869109948	0.8568840579710145	0.8663003663003663	0.7895102170829902	0.0754463821649551	0.3858366428461712	1.5233073740713945	876	79	67	473	0.3749999999999999	0.8752326934264107	0.9610296684118672	0.9405620518280676	0.7944444444444444	0.956020942408377	0.910828025477707	0.8486646884272997	0.7760126488426848	0.0754463821649551	0.3858366428461712	1.5233073740713945	913	42	111
8532fef489023ebc	secondary_target_threshold	secondary_target_threshold	secondary_target_threshold	ptbxl_to_hospital	clinical_compact	clinical_compact_v2	LogisticRegression	sample_weight_only					0.05	0.8952394803180144	ptbxl	hospital	11974	1495	1399	0.8952394803180144	0.9502094240837696	0.933501158953256	0.8407407407407408	0.949738219895288	0.904382470119522	0.8714011516314779	0.804011754570952	0.0784816294908523	-0.432022310266315	0.9771745650097468	907	48	86	454	0.5499999999999999	0.8908473918945123	0.9502094240837696	0.933501158953256	0.8518518518518519	0.9298429319371728	0.872865275142315	0.8622305529522024	0.7859461545398715	0.0784816294908523	-0.432022310266315	0.9771745650097468	888	67	80
088be5eeb16145c9	secondary_target_threshold	secondary_target_threshold	secondary_target_threshold	ptbxl_to_hospital	clinical_compact	clinical_compact_v2	RandomForest	sample_weight_only	200.0	1.0	sqrt		0.4999999999999999	0.8930967616831491	ptbxl	hospital	11974	1495	1399	0.8904789606360287	0.958801628853985	0.9359588728593692	0.8814814814814815	0.8994764397905759	0.8321678321678322	0.8561151079136691	0.771840094778077	0.0771181434392929	0.3366813674785374	1.4136776450339084	859	96	64	476	0.35	0.8745879387240644	0.958801628853985	0.9359588728593692	0.7962962962962963	0.9528795811518324	0.9052631578947368	0.8472906403940886	0.7729216284058515	0.0771181434392929	0.3366813674785374	1.4136776450339084	910	45	110
9f4c764d8e41f720	secondary_target_threshold	secondary_target_threshold	secondary_target_threshold	ptbxl_to_hospital	clinical_compact	clinical_compact_v2	SVM	sample_weight_only					0.05	0.8986183827806864	ptbxl	hospital	11974	1495	1399	0.8986183827806864	0.9570001939111888	0.9428256357718972	0.8611111111111112	0.9361256544502616	0.8840304182509505	0.8724202626641651	0.8019201452107693	0.0690530613064765	0.1347199133251999	0.9534569001438374	894	61	75	465	0.4249999999999999	0.894594725615668	0.9570001939111888	0.9428256357718972	0.8425925925925926	0.9465968586387434	0.8992094861660079	0.869980879541109	0.8011363419208282	0.0690530613064765	0.1347199133251999	0.9534569001438374	904	51	85
523b2f34b7d8ab8c	secondary_target_threshold	secondary_target_threshold	secondary_target_threshold	ptbxl_to_hospital	clinical_compact	clinical_compact_v2	XGBoost	sample_weight_only	200.0			5.0	0.875	0.9071504750824122	ptbxl	hospital	11974	1495	1399	0.9071504750824122	0.9645569129338764	0.9508148371098882	0.8907407407407407	0.9235602094240838	0.868231046931408	0.8793418647166362	0.809904502181227	0.065859131515026	-0.2212808017139216	1.0057614882968842	882	73	59	481	0.3999999999999999	0.8979348458406049	0.9645569129338764	0.9508148371098882	0.8555555555555555	0.9403141361256544	0.8901734104046243	0.8725212464589235	0.8030303216987964	0.065859131515026	-0.2212808017139216	1.0057614882968842	898	57	78
8a6b7f5a21b4d258	secondary_target_threshold	secondary_target_threshold	secondary_target_threshold	ptbxl_to_hospital	hybrid_core	hybrid_no_st_v1	ExtraTrees	sample_weight_only	600.0	1.0		16.0	0.5499999999999999	0.8973676556137289	ptbxl	hospital	11974	1495	1399	0.8973676556137289	0.9585437269730464	0.9355075334576488	0.8722222222222222	0.9225130890052357	0.8642201834862385	0.8682027649769585	0.7931603973928022	0.076125219464302	0.3819052331261406	1.4458805167699356	881	74	69	471	0.3749999999999999	0.8759986426216793	0.9585437269730464	0.9355075334576488	0.7907407407407407	0.9612565445026178	0.9202586206896552	0.850597609561753	0.7807761084271233	0.076125219464302	0.3819052331261406	1.4458805167699356	918	37	113
dbdd41ac2f458e4b	secondary_target_threshold	secondary_target_threshold	secondary_target_threshold	ptbxl_to_hospital	hybrid_core	hybrid_no_st_v1	LogisticRegression	sample_weight_only					0.05	0.8941875121194494	ptbxl	hospital	11974	1495	1399	0.8941875121194494	0.9575683536940082	0.9427267403730218	0.8648148148148148	0.9235602094240838	0.8648148148148148	0.8648148148148148	0.7883750242388986	0.0736373364925384	-0.3650499243483138	0.8753338674704724	882	73	73	467	0.4499999999999999	0.8885931743261586	0.9575683536940082	0.9427267403730218	0.8462962962962963	0.930890052356021	0.8738049713193117	0.8598306679209784	0.7827800567043077	0.0736373364925384	-0.3650499243483138	0.8753338674704724	889	66	83
b4b69116ffee8f73	secondary_target_threshold	secondary_target_threshold	secondary_target_threshold	ptbxl_to_hospital	hybrid_core	hybrid_no_st_v1	RandomForest	sample_weight_only	400.0	4.0	0.5	14.0	0.575	0.897362807834012	ptbxl	hospital	11974	1495	1399	0.897362807834012	0.9561411673453558	0.9304035637008422	0.8962962962962963	0.8984293193717278	0.8330464716006885	0.863514719000892	0.7831674212856307	0.0742354393005371	0.080919561867179	1.2126153014438743	858	97	56	484	0.3749999999999999	0.8836823734729494	0.9561411673453558	0.9304035637008422	0.8333333333333334	0.9340314136125656	0.8771929824561403	0.8547008547008547	0.776400815543577	0.0742354393005371	0.080919561867179	1.2126153014438743	892	63	90
63984f9282a70642	secondary_target_threshold	secondary_target_threshold	secondary_target_threshold	ptbxl_to_hospital	hybrid_core	hybrid_no_st_v1	SVM	sample_weight_only					0.05	0.8970864843901493	ptbxl	hospital	11974	1495	1399	0.8970864843901493	0.9560829939887532	0.942200468785922	0.8685185185185185	0.92565445026178	0.8685185185185185	0.8685185185185185	0.7941729687802986	0.0704070553183555	0.2025897808085972	0.965739765712263	884	71	71	469	0.35	0.8849331006399068	0.9560829939887532	0.942200468785922	0.8222222222222222	0.9476439790575916	0.8987854251012146	0.8588007736943907	0.786200482693488	0.0704070553183555	0.2025897808085972	0.965739765712263	905	50	96
deb4ab913b59140a	secondary_target_threshold	secondary_target_threshold	secondary_target_threshold	ptbxl_to_hospital	hybrid_core	hybrid_no_st_v1	XGBoost	sample_weight_only	400.0			5.0	0.925	0.9126333139422144	ptbxl	hospital	11974	1495	1399	0.9126333139422144	0.9702191196432034	0.9571368522997652	0.8629629629629629	0.962303664921466	0.9282868525896414	0.8944337811900192	0.8393949776225964	0.0620195679366588	0.0739347456653244	0.6487047701543782	919	36	74	466	0.475	0.911426216792709	0.9702191196432034	0.9571368522997652	0.8574074074074074	0.9654450261780104	0.933467741935484	0.8938223938223938	0.8394540741926112	0.0620195679366588	0.0739347456653244	0.6487047701543782	922	33	77
d8eb71524a99f07e	secondary_target_threshold	secondary_target_threshold	secondary_target_threshold	ptbxl_to_hospital	hybrid_plus_st	hybrid_with_neurokit_st_common_fallback_v2	ExtraTrees	sample_weight_only	600.0	1.0			0.4499999999999999	0.8999418266433973	ptbxl	hospital	11974	1495	1399	0.8999418266433973	0.9576304052743844	0.9345409589862644	0.8888888888888888	0.9109947643979056	0.8495575221238938	0.8687782805429864	0.7924277743034328	0.0763431265950203	0.375901199635239	1.3714130656754018	870	85	60	480	0.35	0.8810306379678108	0.9576304052743844	0.9345409589862644	0.8018518518518518	0.9602094240837696	0.9193205944798302	0.8565776458951533	0.7880032839345527	0.0763431265950203	0.375901199635239	1.3714130656754018	917	38	107
fdf766ec5526baec	secondary_target_threshold	secondary_target_threshold	secondary_target_threshold	ptbxl_to_hospital	hybrid_plus_st	hybrid_with_neurokit_st_common_fallback_v2	LogisticRegression	sample_weight_only					0.05	0.8927768082218344	ptbxl	hospital	11974	1495	1399	0.8927768082218344	0.9551522202831104	0.9381893466908884	0.8703703703703703	0.9151832460732984	0.852994555353902	0.8615948670944088	0.7821906161131745	0.075014129281044	-0.4110945758030275	0.8319234013299859	874	81	70	470	0.4249999999999999	0.8866201279813846	0.9551522202831104	0.9381893466908884	0.8444444444444444	0.9287958115183246	0.8702290076335878	0.8571428571428571	0.7784626192885247	0.075014129281044	-0.4110945758030275	0.8319234013299859	887	68	84
fbb00df37a96e1ab	secondary_target_threshold	secondary_target_threshold	secondary_target_threshold	ptbxl_to_hospital	hybrid_plus_st	hybrid_with_neurokit_st_common_fallback_v2	RandomForest	sample_weight_only	400.0	4.0	0.5	14.0	0.625	0.9005865813457437	ptbxl	hospital	11974	1495	1399	0.9005865813457437	0.95768082218344	0.93628805699379	0.8870370370370371	0.9141361256544502	0.8538324420677362	0.8701180744777475	0.7948223853053912	0.0735833793878555	0.1073827508386349	1.2499197298148503	873	82	61	479	0.3999999999999999	0.8868237347294938	0.95768082218344	0.93628805699379	0.8333333333333334	0.9403141361256544	0.8875739644970414	0.8595988538681948	0.7849811410615457	0.0735833793878555	0.1073827508386349	1.2499197298148503	898	57	90
4350149bf7506519	secondary_target_threshold	secondary_target_threshold	secondary_target_threshold	ptbxl_to_hospital	hybrid_plus_st	hybrid_with_neurokit_st_common_fallback_v2	SVM	sample_weight_only					0.05	0.8984535582703121	ptbxl	hospital	11974	1495	1399	0.8984535582703121	0.957808803567966	0.9432472852895568	0.8796296296296297	0.9172774869109948	0.8574007220216606	0.8683729433272395	0.7926045786583827	0.0695346146821975	0.2149577141637962	0.9415329260412074	876	79	65	475	0.3	0.8929852627496606	0.957808803567966	0.9432472852895568	0.8351851851851851	0.950785340314136	0.9056224899598394	0.8689788053949904	0.8010185528320987	0.0695346146821975	0.2149577141637962	0.9415329260412074	908	47	89
38b97851115c12af	secondary_target_threshold	secondary_target_threshold	secondary_target_threshold	ptbxl_to_hospital	hybrid_plus_st	hybrid_with_neurokit_st_common_fallback_v2	XGBoost	sample_weight_only	400.0			5.0	0.925	0.913355633120031	ptbxl	hospital	11974	1495	1399	0.913355633120031	0.9698555361644366	0.9553632775341768	0.8759259259259259	0.950785340314136	0.9096153846153846	0.8924528301886793	0.8337741804642254	0.0626484900712966	0.0744763376116814	0.6358403340390287	908	47	67	473	0.3749999999999999	0.908527244522009	0.9698555361644366	0.9553632775341768	0.8537037037037037	0.9633507853403142	0.9294354838709676	0.88996138996139	0.8335391519434132	0.0626484900712966	0.0744763376116814	0.6358403340390287	920	35	79
4b0caef156d9521c	secondary_target_threshold	secondary_target_threshold	secondary_target_threshold	ptbxl_to_hospital	interval_core	fiducial_intervals_v1	ExtraTrees	sample_weight_only	600.0	1.0			0.6	0.8776759744037231	ptbxl	hospital	11974	1495	1399	0.8780783401202249	0.9492010859026564	0.9212163594389484	0.8629629629629629	0.8931937172774869	0.8204225352112676	0.8411552346570397	0.748335458655033	0.0912871211767196	0.5593767804728528	1.71576307238256	853	102	74	466	0.35	0.8501114989334885	0.9492010859026564	0.9212163594389484	0.7462962962962963	0.9539267015706806	0.901565995525727	0.8166160081053698	0.7346839178418475	0.0912871211767196	0.5593767804728528	1.71576307238256	911	44	137
85a84369cde33b5c	secondary_target_threshold	secondary_target_threshold	secondary_target_threshold	ptbxl_to_hospital	interval_core	fiducial_intervals_v1	LogisticRegression	sample_weight_only					0.05	0.8426847004072135	ptbxl	hospital	11974	1495	1399	0.8426847004072135	0.9198739577273608	0.8882344206799042	0.8277777777777777	0.8575916230366493	0.7667238421955404	0.7960819234194123	0.6749810497113861	0.1079792156815528	-0.5144172876308339	0.947644672215722	819	136	93	447	0.4499999999999999	0.8401929416327322	0.9198739577273608	0.8882344206799042	0.8018518518518518	0.8785340314136125	0.7887067395264117	0.7952249770431589	0.677988175380176	0.1079792156815528	-0.5144172876308339	0.947644672215722	839	116	107
4c5aa074f5f22b11	secondary_target_threshold	secondary_target_threshold	secondary_target_threshold	ptbxl_to_hospital	interval_core	fiducial_intervals_v1	RandomForest	sample_weight_only	400.0	2.0	sqrt		0.7	0.8758192747721544	ptbxl	hospital	11974	1495	1399	0.8758192747721544	0.9479639325189064	0.9226179824165128	0.8814814814814815	0.8701570680628272	0.7933333333333333	0.8350877192982457	0.7365809263294407	0.0928214117884635	0.443000667932632	1.897399644209622	831	124	64	476	0.35	0.8638404110917199	0.9479639325189064	0.9226179824165128	0.7685185185185185	0.9591623036649216	0.9140969162995596	0.8350100603621731	0.760127078368598	0.0928214117884635	0.443000667932632	1.897399644209622	916	39	125
0a85e2d9b130f2ca	secondary_target_threshold	secondary_target_threshold	secondary_target_threshold	ptbxl_to_hospital	interval_core	fiducial_intervals_v1	SVM	sample_weight_only					0.05	0.8838375024238898	ptbxl	hospital	11974	1495	1399	0.8838375024238898	0.9433934458018228	0.9235688824169432	0.8629629629629629	0.9047120418848168	0.8366247755834829	0.8495897903372835	0.7626880632260473	0.0835066437721252	0.1210322830628507	0.9536501859671078	864	91	74	466	0.3249999999999999	0.8693523366298235	0.9433934458018228	0.9235688824169432	0.7962962962962963	0.9424083769633508	0.8865979381443299	0.8390243902439024	0.7579452856197384	0.0835066437721252	0.1210322830628507	0.9536501859671078	900	55	110
812baa819209e895	secondary_target_threshold	secondary_target_threshold	secondary_target_threshold	ptbxl_to_hospital	interval_core	fiducial_intervals_v1	XGBoost	sample_weight_only	600.0			4.0	0.875	0.8840798914097343	ptbxl	hospital	11974	1495	1399	0.8840798914097343	0.951867364746946	0.9321304483512608	0.8592592592592593	0.9089005235602096	0.8421052631578947	0.8505957836846929	0.7648712464937251	0.0802259370684623	-0.1551298594324299	0.7528959265315466	868	87	76	464	0.35	0.8744231142136901	0.951867364746946	0.9321304483512608	0.8148148148148148	0.9340314136125656	0.8747514910536779	0.8437200383509108	0.7612922065772801	0.0802259370684623	-0.1551298594324299	0.7528959265315466	892	63	100
c71cbd26f73cd798	secondary_target_threshold	secondary_target_threshold	secondary_target_threshold	ptbxl_to_hospital	lead_connectivity	connectivity_v2	ExtraTrees	sample_weight_only	600.0	2.0	sqrt		0.875	0.8298477797168897	ptbxl	hospital	11974	1495	1399	0.8298477797168897	0.9053538879193328	0.8723162976445612	0.7759259259259259	0.8837696335078534	0.7905660377358491	0.7831775700934579	0.6624308275029601	0.1156323105096817	0.0214016295519308	1.343463670178679	844	111	121	419	0.4499999999999999	0.8183391506689937	0.9053538879193328	0.8723162976445612	0.7277777777777777	0.9089005235602096	0.81875	0.7705882352941177	0.6550357071544949	0.1156323105096817	0.0214016295519308	1.343463670178679	868	87	147
2ee8f3a9d1d875e4	secondary_target_threshold	secondary_target_threshold	secondary_target_threshold	ptbxl_to_hospital	lead_connectivity	connectivity_v2	LogisticRegression	sample_weight_only					0.875	0.8432906728718247	ptbxl	hospital	11974	1495	1399	0.8432906728718247	0.9127535388791932	0.8798179848107249	0.8185185185185185	0.8680628272251308	0.778169014084507	0.7978339350180506	0.6794797688062252	0.1115141063928604	-0.3754799265564138	1.095374932531452	829	126	98	442	0.4499999999999999	0.8378611595889083	0.9127535388791932	0.8798179848107249	0.7814814814814814	0.8942408376963351	0.8068833652007649	0.7939793038570084	0.6805857517178361	0.1115141063928604	-0.3754799265564138	1.095374932531452	854	101	118
dcb446ed4c8802ab	secondary_target_threshold	secondary_target_threshold	secondary_target_threshold	ptbxl_to_hospital	lead_connectivity	connectivity_v2	RandomForest	sample_weight_only	400.0	4.0	0.5	14.0	0.85	0.8279183633895676	ptbxl	hospital	11974	1495	1399	0.8279183633895676	0.9049544308706612	0.8711747735273668	0.7574074074074074	0.8984293193717278	0.808300395256917	0.7820267686424475	0.6657649001382185	0.1139969304203987	-0.0616129378095902	1.1664153266754154	858	97	131	409	0.475	0.820472173744425	0.9049544308706612	0.8711747735273668	0.7351851851851852	0.9057591623036648	0.8151950718685832	0.7731256085686465	0.6569376322679578	0.1139969304203987	-0.0616129378095902	1.1664153266754154	865	90	143
e44a6dcaf2f0bcf3	secondary_target_threshold	secondary_target_threshold	secondary_target_threshold	ptbxl_to_hospital	lead_connectivity	connectivity_v2	SVM	sample_weight_only					0.05	0.8588714368819081	ptbxl	hospital	11974	1495	1399	0.8588714368819081	0.9245452782625558	0.8909934318952926	0.8444444444444444	0.8732984293193717	0.7902946273830156	0.8164726947179947	0.7082037266660306	0.0985437110066413	0.1610981383908233	1.042144489689434	834	121	84	456	0.3	0.841652123327516	0.9245452782625558	0.8909934318952926	0.7555555555555555	0.9277486910994764	0.8553459119496856	0.8023598820058997	0.7041733859588865	0.0985437110066413	0.1610981383908233	1.042144489689434	886	69	132
f150d24738463703	secondary_target_threshold	secondary_target_threshold	secondary_target_threshold	ptbxl_to_hospital	lead_connectivity	connectivity_v2	XGBoost	sample_weight_only	600.0			4.0	0.825	0.8445850300562343	ptbxl	hospital	11974	1495	1399	0.8445850300562343	0.912144657746752	0.887644353777126	0.7907407407407407	0.8984293193717278	0.8148854961832062	0.8026315789473685	0.6938246243560992	0.1065649911761283	-0.2149848780390463	0.7789563631829887	858	97	113	427	0.4499999999999999	0.8381471785922048	0.912144657746752	0.887644353777126	0.7611111111111111	0.9151832460732984	0.8353658536585366	0.7965116279069767	0.6913553240006084	0.1065649911761283	-0.2149848780390463	0.7789563631829887	874	81	129
54208187dd243a17	secondary_target_threshold	secondary_target_threshold	secondary_target_threshold	ptbxl_to_hospital	repolarization_core	repolarization_v1	ExtraTrees	sample_weight_only	600.0	4.0			0.475	0.8290478960636029	ptbxl	hospital	11974	1495	1399	0.8290478960636029	0.9089567578049254	0.8765543056069062	0.7481481481481481	0.9099476439790576	0.8244897959183674	0.7844660194174757	0.6734519406470799	0.1103884279727935	-0.1101534540092577	1.131369717740947	869	86	136	404	0.4499999999999999	0.8167733178204383	0.9089567578049254	0.8765543056069062	0.7037037037037037	0.9298429319371728	0.8501118568232662	0.7700101317122594	0.6647261312839434	0.1103884279727935	-0.1101534540092577	1.131369717740947	888	67	160
182a2fba637917b4	secondary_target_threshold	secondary_target_threshold	secondary_target_threshold	ptbxl_to_hospital	repolarization_core	repolarization_v1	LogisticRegression	sample_weight_only					0.05	0.8219458987783594	ptbxl	hospital	11974	1495	1399	0.8219458987783594	0.897411285631181	0.8632029641878586	0.8166666666666667	0.8272251308900523	0.7277227722772277	0.7696335078534031	0.6299763789797201	0.1200566440820694	-0.5665584106326936	0.9063129138425028	790	165	99	441	0.4249999999999999	0.811687996897421	0.897411285631181	0.8632029641878586	0.7574074074074074	0.8659685863874346	0.7616387337057728	0.7595171773444754	0.6241352938038621	0.1200566440820694	-0.5665584106326936	0.9063129138425028	827	128	131
e0f4293725cf90ee	secondary_target_threshold	secondary_target_threshold	secondary_target_threshold	ptbxl_to_hospital	repolarization_core	repolarization_v1	RandomForest	sample_weight_only	200.0	2.0	0.5		0.4499999999999999	0.8356069420205545	ptbxl	hospital	11974	1495	1399	0.8356069420205545	0.9098923792902852	0.8769838124198627	0.7759259259259259	0.8952879581151832	0.8073217726396917	0.7913125590179415	0.6772529559350677	0.1089444234967231	0.027253438835602	1.1387572142098756	855	100	121	419	0.3999999999999999	0.8181840217180532	0.9098923792902852	0.8769838124198627	0.6981481481481482	0.938219895287958	0.8646788990825688	0.7725409836065574	0.6725362586017479	0.1089444234967231	0.027253438835602	1.1387572142098756	896	59	163
a5568b5a6efac614	secondary_target_threshold	secondary_target_threshold	secondary_target_threshold	ptbxl_to_hospital	repolarization_core	repolarization_v1	SVM	sample_weight_only					0.05	0.8379387240643785	ptbxl	hospital	11974	1495	1399	0.8379387240643785	0.9021950746558076	0.8773771637799925	0.7962962962962963	0.8795811518324608	0.7889908256880734	0.7926267281105991	0.6745380729574869	0.1095068082213401	-0.018580858847787	0.9398977925571166	840	115	110	430	0.35	0.8249030444056622	0.9021950746558076	0.8773771637799925	0.7314814814814815	0.9183246073298428	0.8350951374207188	0.7798617966436328	0.6711603995057854	0.1095068082213401	-0.018580858847787	0.9398977925571166	877	78	145
b92afcc3ce77e709	secondary_target_threshold	secondary_target_threshold	secondary_target_threshold	ptbxl_to_hospital	repolarization_core	repolarization_v1	XGBoost	sample_weight_only	600.0			4.0	0.675	0.8434167151444638	ptbxl	hospital	11974	1495	1399	0.8434167151444638	0.9147197983323636	0.8913329540470456	0.7925925925925926	0.8942408376963351	0.8090737240075614	0.8007483629560337	0.689975376179452	0.1061439663171768	-0.3677880815424744	0.7273844849525721	854	101	112	428	0.4499999999999999	0.8373812293969363	0.9147197983323636	0.8913329540470456	0.7648148148148148	0.9099476439790576	0.8276553106212425	0.794995187680462	0.6873367036677841	0.1061439663171768	-0.3677880815424744	0.7273844849525721	869	86	127
e910dc3a26db954b	secondary_target_threshold	secondary_target_threshold	secondary_target_threshold	ptbxl_to_hospital	spatial_core	spatial_v1	ExtraTrees	sample_weight_only	300.0	1.0			0.6	0.8865328679464806	ptbxl	hospital	11974	1495	1399	0.8860093077370564	0.9471824704285438	0.9289416734575912	0.8777777777777778	0.8942408376963351	0.8243478260869566	0.8502242152466367	0.76225187648911	0.0833029374480247	0.3318588330327642	1.3619574462974091	854	101	66	474	0.35	0.8643639713011441	0.9471824704285438	0.9289416734575912	0.7685185185185185	0.9602094240837696	0.9161147902869756	0.8358509566968781	0.7616948650229509	0.0833029374480247	0.3318588330327642	1.3619574462974091	917	38	125
6e42766149d74f16	secondary_target_threshold	secondary_target_threshold	secondary_target_threshold	ptbxl_to_hospital	spatial_core	spatial_v1	LogisticRegression	sample_weight_only					0.05	0.8713593174326159	ptbxl	hospital	11974	1495	1399	0.8713593174326159	0.9376517355051384	0.9164179892849724	0.8296296296296296	0.913089005235602	0.8436911487758946	0.8366013071895425	0.7454819091353176	0.0906251743435859	-0.4993864289740138	0.942237441551363	872	83	92	448	0.525	0.8686591041303083	0.9376517355051384	0.9164179892849724	0.8388888888888889	0.8984293193717278	0.8236363636363636	0.8311926605504587	0.7344399218997997	0.0906251743435859	-0.4993864289740138	0.942237441551363	858	97	87
ea9c9d22d22f92f2	secondary_target_threshold	secondary_target_threshold	secondary_target_threshold	ptbxl_to_hospital	spatial_core	spatial_v1	RandomForest	sample_weight_only	200.0	2.0	0.5		0.4249999999999999	0.8802937754508435	ptbxl	hospital	11974	1495	1399	0.8802937754508435	0.9435592398681404	0.9208168727697216	0.8611111111111112	0.8994764397905759	0.8288770053475936	0.8446866485013624	0.7545584894660974	0.085147887468338	0.1053307799005051	1.178830080327483	859	96	75	465	0.3749999999999999	0.8631520263719217	0.9435592398681404	0.9208168727697216	0.7870370370370371	0.9392670157068064	0.8799171842650103	0.83088954056696	0.7460247084128409	0.085147887468338	0.1053307799005051	1.178830080327483	897	58	115
07889ca3ecf681f3	secondary_target_threshold	secondary_target_threshold	secondary_target_threshold	ptbxl_to_hospital	spatial_core	spatial_v1	SVM	sample_weight_only					0.05	0.8907213496218731	ptbxl	hospital	11974	1495	1399	0.8907213496218731	0.9456990498351754	0.9268587080156804	0.8777777777777778	0.9036649214659686	0.8374558303886925	0.8571428571428571	0.7738907062155256	0.0770583376288414	0.0789174029228603	0.9709029841483556	863	92	66	474	0.3249999999999999	0.8790139616055846	0.9456990498351754	0.9268587080156804	0.8166666666666667	0.9413612565445026	0.8873239436619719	0.8505303760848602	0.7729302501017208	0.0770583376288414	0.0789174029228603	0.9709029841483556	899	56	99
3482a119135f1af3	secondary_target_threshold	secondary_target_threshold	secondary_target_threshold	ptbxl_to_hospital	spatial_core	spatial_v1	XGBoost	sample_weight_only	400.0			5.0	0.925	0.8932615861935234	ptbxl	hospital	11974	1495	1399	0.8932615861935234	0.9497033158813264	0.937855925500212	0.8629629629629629	0.9235602094240838	0.8645640074211502	0.8637627432808156	0.7868405969807833	0.0738706737756729	-0.1067439692176367	0.7238084189450059	882	73	74	466	0.35	0.8854566608493311	0.9497033158813264	0.937855925500212	0.8222222222222222	0.9486910994764398	0.9006085192697769	0.8596321393998064	0.7876745179166557	0.0738706737756729	-0.1067439692176367	0.7238084189450059	906	49	96
83238af4ae7318bb	secondary_target_threshold	secondary_target_threshold	secondary_target_threshold	ptbxl_to_hospital	st_custom	original_st_common_fallback_v2	ExtraTrees	sample_weight_only	600.0	4.0			0.05	0.8515076594919527	ptbxl	hospital	11974	1495	1399	0.8515076594919527	0.9237987201861548	0.8983583052436188	0.812962962962963	0.8900523560209425	0.8069852941176471	0.8099630996309963	0.7018974198406941	0.1014493703842163	0.0197991705623612	1.4014547145542324	850	105	101	439	0.4249999999999999	0.8476100445995733	0.9237987201861548	0.8983583052436188	0.7685185185185185	0.9267015706806284	0.8556701030927835	0.8097560975609757	0.7133280838084176	0.1014493703842163	0.0197991705623612	1.4014547145542324	885	70	125
b4fa94f71651c512	secondary_target_threshold	secondary_target_threshold	secondary_target_threshold	ptbxl_to_hospital	st_custom	original_st_common_fallback_v2	LogisticRegression	sample_weight_only					0.05	0.8464368819080861	ptbxl	hospital	11974	1495	1399	0.8464368819080861	0.9138161721931356	0.8865527898071572	0.7944444444444444	0.8984293193717278	0.8155893536121673	0.8048780487804879	0.6969440614055871	0.1108873486518859	-0.5003696852141984	1.0790005880658042	858	97	111	429	0.5499999999999999	0.8399893348846228	0.9138161721931356	0.8865527898071572	0.812962962962963	0.8670157068062827	0.7756183745583038	0.7938517179023508	0.6734072421029487	0.1108873486518859	-0.5003696852141984	1.0790005880658042	828	127	101
92aa3a1a9831dfb2	secondary_target_threshold	secondary_target_threshold	secondary_target_threshold	ptbxl_to_hospital	st_custom	original_st_common_fallback_v2	RandomForest	sample_weight_only	200.0	2.0	0.5		0.5499999999999999	0.8491273996509598	ptbxl	hospital	11974	1495	1399	0.8491273996509598	0.9194812875702928	0.8868991638617942	0.8333333333333334	0.8649214659685864	0.7772020725388601	0.8042895442359249	0.6885341358898248	0.1038249731063842	0.1096971218039146	1.212155003481944	826	129	90	450	0.3749999999999999	0.8340023269342641	0.9194812875702928	0.8868991638617942	0.7444444444444445	0.9235602094240838	0.8463157894736842	0.7921182266009852	0.6891776155546313	0.1038249731063842	0.1096971218039146	1.212155003481944	882	73	138
c858926c0d539f02	secondary_target_threshold	secondary_target_threshold	secondary_target_threshold	ptbxl_to_hospital	st_custom	original_st_common_fallback_v2	SVM	sample_weight_only					0.05	0.8695462478184992	ptbxl	hospital	11974	1495	1399	0.8695462478184992	0.932796199340702	0.9109060297718748	0.8333333333333334	0.9057591623036648	0.8333333333333334	0.8333333333333334	0.7390924956369983	0.0897333249449729	0.0390415038499603	1.020898577432667	865	90	90	450	0.3999999999999999	0.8604130308318789	0.932796199340702	0.9109060297718748	0.7888888888888889	0.9319371727748692	0.8676171079429735	0.8263821532492726	0.7372613098871669	0.0897333249449729	0.0390415038499603	1.020898577432667	890	65	114
8d165b2959797a8a	secondary_target_threshold	secondary_target_threshold	secondary_target_threshold	ptbxl_to_hospital	st_custom	original_st_common_fallback_v2	XGBoost	sample_weight_only	600.0			5.0	0.825	0.8644269924374637	ptbxl	hospital	11974	1495	1399	0.8644269924374637	0.9368276129532672	0.9147671887908012	0.8555555555555555	0.8732984293193717	0.7924528301886793	0.8227960819234195	0.7178065247917461	0.0897126197814941	-0.2212216256030694	1.0121672581650631	834	121	78	462	0.35	0.8519972852433586	0.9368276129532672	0.9147671887908012	0.7814814814814814	0.9225130890052357	0.8508064516129032	0.8146718146718147	0.718198168084053	0.0897126197814941	-0.2212216256030694	1.0121672581650631	881	74	118
566f83f269ae899d	secondary_target_threshold	secondary_target_threshold	secondary_target_threshold	ptbxl_to_hospital	st_dual	st_dual_common_fallback_v3	ExtraTrees	sample_weight_only	300.0	2.0	0.5		0.05	0.8576255574946674	ptbxl	hospital	11974	1495	1399	0.8576255574946674	0.9274985456660848	0.901696078106926	0.8314814814814815	0.8837696335078534	0.8017857142857143	0.8163636363636364	0.7098348052630127	0.0991329327225685	0.1547258579288374	1.3821360320911549	844	111	91	449	0.3999999999999999	0.8442311421369013	0.9274985456660848	0.901696078106926	0.7481481481481481	0.9403141361256544	0.8763557483731019	0.8071928071928072	0.7160906235078731	0.0991329327225685	0.1547258579288374	1.3821360320911549	898	57	136
212af0bf36762d36	secondary_target_threshold	secondary_target_threshold	secondary_target_threshold	ptbxl_to_hospital	st_dual	st_dual_common_fallback_v3	LogisticRegression	sample_weight_only					0.05	0.8642330812487881	ptbxl	hospital	11974	1495	1399	0.8642330812487881	0.929086678301338	0.9001284301919068	0.8185185185185185	0.9099476439790576	0.8371212121212122	0.8277153558052435	0.7321123800321788	0.0970549434423446	-0.5402206449105437	0.9561013733264472	869	86	98	442	0.525	0.8625799883653287	0.929086678301338	0.9001284301919068	0.8277777777777777	0.8973821989528796	0.8201834862385321	0.823963133640553	0.723722939186764	0.0970549434423446	-0.5402206449105437	0.9561013733264472	857	98	93
015e2b7eb08ef1ee	secondary_target_threshold	secondary_target_threshold	secondary_target_threshold	ptbxl_to_hospital	st_dual	st_dual_common_fallback_v3	RandomForest	sample_weight_only	400.0	1.0	0.5		0.3749999999999999	0.8553761877060306	ptbxl	hospital	11974	1495	1399	0.8553761877060306	0.9257727360868724	0.8948086716938968	0.8018518518518518	0.9089005235602096	0.8326923076923077	0.8169811320754717	0.7168246079642883	0.1012771651148796	0.2304187895243677	1.3069798173914733	868	87	107	433	0.4249999999999999	0.8439499709133217	0.9257727360868724	0.8948086716938968	0.7444444444444445	0.9434554973821988	0.881578947368421	0.8072289156626506	0.717684626486689	0.1012771651148796	0.2304187895243677	1.3069798173914733	901	54	138
2286dca54b485f5c	secondary_target_threshold	secondary_target_threshold	secondary_target_threshold	ptbxl_to_hospital	st_dual	st_dual_common_fallback_v3	SVM	sample_weight_only					0.05	0.8850058173356603	ptbxl	hospital	11974	1495	1399	0.8850058173356603	0.9409928252860192	0.9241694540298584	0.8611111111111112	0.9089005235602096	0.842391304347826	0.8516483516483516	0.7664264210254611	0.0820351690053939	0.1160700122568367	1.0565447785202624	868	87	75	465	0.3749999999999999	0.877283304246655	0.9409928252860192	0.9241694540298584	0.8111111111111111	0.9434554973821988	0.8902439024390244	0.8488372093023255	0.7713706857865805	0.0820351690053939	0.1160700122568367	1.0565447785202624	901	54	102
f18d77b4ecd25f27	secondary_target_threshold	secondary_target_threshold	secondary_target_threshold	ptbxl_to_hospital	st_dual	st_dual_common_fallback_v3	XGBoost	sample_weight_only	600.0			4.0	0.1	0.8848022105875509	ptbxl	hospital	11974	1495	1399	0.8848022105875509	0.9431064572425828	0.9246784475580042	0.8722222222222222	0.8973821989528796	0.827768014059754	0.8494138863841298	0.7613853095302355	0.0796967074275016	-0.1221568903110607	0.7455137299166492	857	98	69	471	0.3	0.8750290866783014	0.9431064572425828	0.9246784475580042	0.8055555555555556	0.9445026178010472	0.8913934426229508	0.8463035019455253	0.7683672882463582	0.0796967074275016	-0.1221568903110607	0.7455137299166492	902	53	105
33b0afd44e79e151	secondary_target_threshold	secondary_target_threshold	secondary_target_threshold	ptbxl_to_hospital	st_neurokit	neurokit_st_common_fallback_v2	ExtraTrees	sample_weight_only	300.0	1.0			0.3749999999999999	0.8481723870467326	ptbxl	hospital	11974	1495	1399	0.8481723870467326	0.9135078534031414	0.8820050992971589	0.7759259259259259	0.9204188481675392	0.8464646464646465	0.8096618357487922	0.710755594670362	0.1098262220621109	0.1822924419742606	1.3027073432697889	879	76	121	419	0.475	0.8458793872406438	0.9135078534031414	0.8820050992971589	0.762962962962963	0.9287958115183246	0.8583333333333333	0.807843137254902	0.7117043208012991	0.1098262220621109	0.1822924419742606	1.3027073432697889	887	68	128
fafccfc70d806d77	secondary_target_threshold	secondary_target_threshold	secondary_target_threshold	ptbxl_to_hospital	st_neurokit	neurokit_st_common_fallback_v2	LogisticRegression	sample_weight_only					0.05	0.8139906922629436	ptbxl	hospital	11974	1495	1399	0.8139906922629436	0.8916899360093078	0.8480094829448879	0.7222222222222222	0.9057591623036648	0.8125	0.7647058823529411	0.6460880313155258	0.1257223337888717	-0.5524689640291023	0.9638181787337656	865	90	150	390	0.575	0.8050853209230173	0.8916899360093078	0.8480094829448879	0.7462962962962963	0.8638743455497382	0.7560975609756098	0.7511649580615097	0.6119257559721188	0.1257223337888717	-0.5524689640291023	0.9638181787337656	825	130	137
a93abc8c8d02114d	secondary_target_threshold	secondary_target_threshold	secondary_target_threshold	ptbxl_to_hospital	st_neurokit	neurokit_st_common_fallback_v2	RandomForest	sample_weight_only	200.0	2.0	0.5		0.3999999999999999	0.8413224743067675	ptbxl	hospital	11974	1495	1399	0.8413224743067675	0.909404692650766	0.8724585147996498	0.7925925925925926	0.8900523560209425	0.8030018761726079	0.7977632805219013	0.684608530127039	0.1117864325642585	0.0729343485434724	1.268020937205615	850	105	112	428	0.4499999999999999	0.8343222803955788	0.909404692650766	0.8724585147996498	0.7555555555555555	0.913089005235602	0.8309572301425662	0.7914645974781765	0.683890040823428	0.1117864325642585	0.0729343485434724	1.268020937205615	872	83	132
57c49189331af5f4	secondary_target_threshold	secondary_target_threshold	secondary_target_threshold	ptbxl_to_hospital	st_neurokit	neurokit_st_common_fallback_v2	SVM	sample_weight_only					0.05	0.8438675586581346	ptbxl	hospital	11974	1495	1399	0.8438675586581346	0.918070583672678	0.8842455814462346	0.7537037037037037	0.9340314136125656	0.8659574468085106	0.805940594059406	0.7115557049825045	0.1033230647444725	0.0373099771447165	1.0083367254018252	892	63	133	407	0.5499999999999999	0.8405225906534808	0.918070583672678	0.8842455814462346	0.7648148148148148	0.9162303664921466	0.8377281947261663	0.7996127783155856	0.6958524645590558	0.1033230647444725	0.0373099771447165	1.0083367254018252	875	80	127
3e8ce86f2123e35c	secondary_target_threshold	secondary_target_threshold	secondary_target_threshold	ptbxl_to_hospital	st_neurokit	neurokit_st_common_fallback_v2	XGBoost	sample_weight_only	600.0			5.0	0.05	0.8595549738219895	ptbxl	hospital	11974	1495	1399	0.8595549738219895	0.928561178980027	0.9018521081743222	0.85	0.8691099476439791	0.785958904109589	0.8167259786476868	0.7079918366360828	0.0957933738827705	-0.3392858218282171	1.0011195232805647	830	125	81	459	0.3999999999999999	0.8525984099282529	0.928561178980027	0.9018521081743222	0.7962962962962963	0.9089005235602096	0.8317214700193424	0.8136234626300851	0.7121872786941202	0.0957933738827705	-0.3392858218282171	1.0011195232805647	868	87	110
be076c7f9e2e8457	secondary_target_threshold	secondary_target_threshold	secondary_target_threshold	ptbxl_to_hospital	template_core	template_v1	ExtraTrees	sample_weight_only	300.0	1.0		16.0	0.675	0.8997430676750049	ptbxl	hospital	11974	1495	1399	0.8997430676750049	0.963255768857863	0.9458216918641136	0.8759259259259259	0.9235602094240838	0.8663003663003663	0.8710865561694291	0.7975906878088415	0.0739841610193252	0.4170932639426979	1.622235001676295	882	73	67	473	0.3749999999999999	0.8740255962769052	0.963255768857863	0.9458216918641136	0.7888888888888889	0.9591623036649216	0.9161290322580644	0.8477611940298507	0.7762199428172889	0.0739841610193252	0.4170932639426979	1.622235001676295	916	39	114
e92434dc4a51048e	secondary_target_threshold	secondary_target_threshold	secondary_target_threshold	ptbxl_to_hospital	template_core	template_v1	LogisticRegression	sample_weight_only					0.05	0.8629435718440954	ptbxl	hospital	11974	1495	1399	0.8629435718440954	0.9333255768857864	0.9124019492398032	0.8222222222222222	0.9036649214659686	0.8283582089552238	0.8252788104089219	0.727069575618656	0.0960700064897537	-0.4772534538847161	1.0252311817063435	863	92	96	444	0.525	0.8600833818111305	0.9333255768857864	0.9124019492398032	0.825925925925926	0.8942408376963351	0.8153564899451554	0.8206071757129715	0.7181808295029094	0.0960700064897537	-0.4772534538847161	1.0252311817063435	854	101	94
b8795792d8daf80c	secondary_target_threshold	secondary_target_threshold	secondary_target_threshold	ptbxl_to_hospital	template_core	template_v1	RandomForest	sample_weight_only	200.0	2.0	0.5		0.625	0.8986523172387046	ptbxl	hospital	11974	1495	1399	0.8986523172387046	0.959848749272833	0.9403972662907184	0.8925925925925926	0.9047120418848168	0.8411867364746946	0.8661275831087152	0.7877348922442405	0.0728517472743988	0.1546241403735335	1.1960057663883028	864	91	58	482	0.3749999999999999	0.8829212720573978	0.959848749272833	0.9403972662907184	0.812962962962963	0.9528795811518324	0.9070247933884298	0.857421875	0.7862122308421533	0.0728517472743988	0.1546241403735335	1.1960057663883028	910	45	101
edecc3dfc31ccb3a	secondary_target_threshold	secondary_target_threshold	secondary_target_threshold	ptbxl_to_hospital	template_core	template_v1	SVM	sample_weight_only					0.05	0.8972125266627884	ptbxl	hospital	11974	1495	1399	0.8972125266627884	0.9574636416521234	0.9428543105394752	0.8425925925925926	0.9518324607329844	0.908183632734531	0.8741594620557157	0.8084244546896924	0.0686940774321556	0.1859221006790975	0.9831054991527056	909	46	85	455	0.475	0.8954818693038589	0.9574636416521234	0.9428543105394752	0.837037037037037	0.9539267015706806	0.9112903225806452	0.8725868725868726	0.8069220018220224	0.0686940774321556	0.1859221006790975	0.9831054991527056	911	44	88
c8dfe0ffbd1c105d	secondary_target_threshold	secondary_target_threshold	secondary_target_threshold	ptbxl_to_hospital	template_core	template_v1	XGBoost	sample_weight_only	600.0			4.0	0.9	0.9072716695753344	ptbxl	hospital	11974	1495	1399	0.9072716695753344	0.9676129532674036	0.95487749578554	0.8888888888888888	0.92565445026178	0.8711433756805808	0.8799266727772685	0.8110562321455903	0.0655783340334892	-0.0847534552717684	0.7144691916259507	884	71	60	480	0.3249999999999999	0.896044211751018	0.9676129532674036	0.95487749578554	0.8444444444444444	0.9476439790575916	0.9011857707509882	0.8718929254302104	0.8040791993508849	0.0655783340334892	-0.0847534552717684	0.7144691916259507	905	50	84
[truncated: 47 more columns]
