# Supplementary material for: Source-Only Transportability of Engineered ECG Features for Healthy-Versus-Myocardial Infarction Classification
Source: Diagnostics (Basel). 2026 Jul 1;16(13):2061. doi: 10.3390/diagnostics16132061 (PMC13360076; doi:10.3390/diagnostics16132061)
Supplement: Supplementary file 1 [file diagnostics-16-02061-s001.zip › table_s2_feature_family_definitions_dimensions_missingness.csv]

supplement_table	feature_block_alias	feature_block_internal	category	description	raw_feature_count_before_imputation	hospital_nan_fraction	hospital_rows_with_any_nan	ptbxl_nan_fraction	ptbxl_rows_with_any_nan
Table S2	template_core	template_v1	morphology	Beat-template morphology capturing amplitudes, waveform areas, and representative beat shape per lead.	96	0.0	0	0.0	0
Table S2	repolarization_core	repolarization_v1	repolarization	Lead-wise T-wave and repolarization descriptors reflecting amplitude, area, polarity, and symmetry.	96	0.0	0	0.0	0
Table S2	spatial_core	spatial_v1	spatial	Lead-group summaries capturing anterior, inferior, lateral, limb, and precordial spatial relationships.	63	3.6301923094375925e-05	4	1.0594724251111915e-06	1
Table S2	interval_core	fiducial_intervals_v1	interval	Lead-wise fiducial interval descriptors derived from beat templates and clinically meaningful segment durations.	96	0.0	0	0.0	0
Table S2	st_custom	original_st_common_fallback_v2	st	Custom ST-segment feature family using the shared clinically motivated fallback detector when strict delineation fails.	96	0.0	0	0.0	0
Table S2	st_neurokit	neurokit_st_common_fallback_v2	st	NeuroKit-based ST-segment feature family using the shared fallback policy for robustness.	96	0.0	0	0.0	0
Table S2	st_dual	st_dual_common_fallback_v3	st	Combined custom and NeuroKit ST descriptors under the shared fallback policy.	192	0.0	0	0.0	0
Table S2	clinical_compact	clinical_compact_v2	hybrid	Compact clinically curated feature bank combining amplitude, morphology, interval, and repolarization descriptors.	255	8.9687104115517e-06	4	2.617520109098239e-07	1
Table S2	hybrid_core	hybrid_no_st_v1	hybrid	Broad non-ST hybrid feature bank combining morphology, repolarization, interval, and spatial information.	495	4.620244757466026e-06	4	1.348419450141517e-07	1
Table S2	hybrid_plus_st	hybrid_with_neurokit_st_common_fallback_v2	hybrid	Broad hybrid bank augmented with NeuroKit-driven ST information.	591	3.869748147116215e-06	4	1.1293868491033009e-07	1
Table S2	lead_connectivity	connectivity_v2	connectivity	Lead-to-lead connectivity and multivariate consistency descriptors derived from signal and template relationships.	26	0.0004398117605664	4	1.283591591961636e-05	1
