# Supplementary material for: Source-Only Transportability of Engineered ECG Features for Healthy-Versus-Myocardial Infarction Classification
Source: Diagnostics (Basel). 2026 Jul 1;16(13):2061. doi: 10.3390/diagnostics16132061 (PMC13360076; doi:10.3390/diagnostics16132061)
Supplement: Supplementary file 1 [file diagnostics-16-02061-s001.zip › table_s3_hyperparameter_and_threshold_policy.csv]

panel	component	parameter_grid_or_value	random_search_budget	search_is_exhaustive
A: classifier hyperparameter search	LogisticRegression	{'C': [0.05, 0.1, 0.3, 1.0, 3.0, 10.0]}		True
A: classifier hyperparameter search	SVM	{'C': [0.5, 1.0, 2.0, 4.0, 8.0, 16.0], 'gamma': ['scale', 'auto']}		True
A: classifier hyperparameter search	RandomForest	{'n_estimators': [200, 400, 700], 'max_depth': [None, 8, 14], 'min_samples_leaf': [1, 2, 4], 'max_features': ['sqrt', 0.5, None]}	12.0	False
A: classifier hyperparameter search	XGBoost	{'n_estimators': [200, 400, 600], 'max_depth': [3, 4, 5], 'learning_rate': [0.03, 0.05, 0.1], 'subsample': [0.7, 0.85, 1.0], 'colsample_bytree': [0.7, 0.85, 1.0]}	12.0	False
A: classifier hyperparameter search	ExtraTrees	{'n_estimators': [300, 600], 'max_depth': [None, 10, 16], 'min_samples_leaf': [1, 2, 4], 'max_features': ['sqrt', 0.5, None]}	12.0	False
B: threshold selection and reporting	threshold_grid	37 evenly spaced thresholds from 0.05 to 0.95
B: threshold selection and reporting	selection_rule	Validation-based maximization of balanced accuracy
B: threshold selection and reporting	reported_operating_points	Both tuned-threshold and default 0.5 threshold results are saved
