# Supplementary material for: Source-Only Transportability of Engineered ECG Features for Healthy-Versus-Myocardial Infarction Classification
Source: Diagnostics (Basel). 2026 Jul 1;16(13):2061. doi: 10.3390/diagnostics16132061 (PMC13360076; doi:10.3390/diagnostics16132061)
Supplement: Supplementary file 1 [file diagnostics-16-02061-s001.zip › table_s4a_st_quality_control_summary.csv]

dataset	feature_block_internal	strict_success_count	fallback_count	remaining_empty_count
hospital	original_st_strict_v1	20988	0	0
hospital	original_st_common_fallback_v2	20988	0	0
hospital	neurokit_st_strict_v1	20548	0	440
hospital	neurokit_st_common_fallback_v2	20548	440	0
ptbxl	original_st_strict_v1	179784	0	0
ptbxl	original_st_common_fallback_v2	179784	0	0
ptbxl	neurokit_st_strict_v1	176391	0	3393
ptbxl	neurokit_st_common_fallback_v2	176391	3393	0
