# Supplementary material for: Source-Only Transportability of Engineered ECG Features for Healthy-Versus-Myocardial Infarction Classification
Source: Diagnostics (Basel). 2026 Jul 1;16(13):2061. doi: 10.3390/diagnostics16132061 (PMC13360076; doi:10.3390/diagnostics16132061)
Supplement: Supplementary file 1 [file diagnostics-16-02061-s001.zip › table_s4b_st_quality_control_per_lead.csv]

dataset	feature_block_internal	lead	strict_success_count	fallback_count	missing_count
hospital	original_st_strict_v1	I	1749	0	0
hospital	original_st_strict_v1	II	1749	0	0
hospital	original_st_strict_v1	III	1749	0	0
hospital	original_st_strict_v1	aVL	1749	0	0
hospital	original_st_strict_v1	aVR	1749	0	0
hospital	original_st_strict_v1	aVF	1749	0	0
hospital	original_st_strict_v1	V1	1749	0	0
hospital	original_st_strict_v1	V2	1749	0	0
hospital	original_st_strict_v1	V3	1749	0	0
hospital	original_st_strict_v1	V4	1749	0	0
hospital	original_st_strict_v1	V5	1749	0	0
hospital	original_st_strict_v1	V6	1749	0	0
hospital	original_st_common_fallback_v2	I	1749	0	0
hospital	original_st_common_fallback_v2	II	1749	0	0
hospital	original_st_common_fallback_v2	III	1749	0	0
hospital	original_st_common_fallback_v2	aVL	1749	0	0
hospital	original_st_common_fallback_v2	aVR	1749	0	0
hospital	original_st_common_fallback_v2	aVF	1749	0	0
hospital	original_st_common_fallback_v2	V1	1749	0	0
hospital	original_st_common_fallback_v2	V2	1749	0	0
hospital	original_st_common_fallback_v2	V3	1749	0	0
hospital	original_st_common_fallback_v2	V4	1749	0	0
hospital	original_st_common_fallback_v2	V5	1749	0	0
hospital	original_st_common_fallback_v2	V6	1749	0	0
hospital	neurokit_st_strict_v1	I	1739	0	10
hospital	neurokit_st_strict_v1	II	1735	0	14
hospital	neurokit_st_strict_v1	III	1718	0	31
hospital	neurokit_st_strict_v1	aVL	1731	0	18
hospital	neurokit_st_strict_v1	aVR	1691	0	58
hospital	neurokit_st_strict_v1	aVF	1727	0	22
hospital	neurokit_st_strict_v1	V1	1678	0	71
hospital	neurokit_st_strict_v1	V2	1694	0	55
hospital	neurokit_st_strict_v1	V3	1689	0	60
hospital	neurokit_st_strict_v1	V4	1703	0	46
hospital	neurokit_st_strict_v1	V5	1717	0	32
hospital	neurokit_st_strict_v1	V6	1726	0	23
hospital	neurokit_st_common_fallback_v2	I	1739	10	10
hospital	neurokit_st_common_fallback_v2	II	1735	14	14
hospital	neurokit_st_common_fallback_v2	III	1718	31	31
hospital	neurokit_st_common_fallback_v2	aVL	1731	18	18
hospital	neurokit_st_common_fallback_v2	aVR	1691	58	58
hospital	neurokit_st_common_fallback_v2	aVF	1727	22	22
hospital	neurokit_st_common_fallback_v2	V1	1678	71	71
hospital	neurokit_st_common_fallback_v2	V2	1694	55	55
hospital	neurokit_st_common_fallback_v2	V3	1689	60	60
hospital	neurokit_st_common_fallback_v2	V4	1703	46	46
hospital	neurokit_st_common_fallback_v2	V5	1717	32	32
hospital	neurokit_st_common_fallback_v2	V6	1726	23	23
ptbxl	original_st_strict_v1	I	14982	0	0
ptbxl	original_st_strict_v1	II	14982	0	0
ptbxl	original_st_strict_v1	III	14982	0	0
ptbxl	original_st_strict_v1	aVL	14982	0	0
ptbxl	original_st_strict_v1	aVR	14982	0	0
ptbxl	original_st_strict_v1	aVF	14982	0	0
ptbxl	original_st_strict_v1	V1	14982	0	0
ptbxl	original_st_strict_v1	V2	14982	0	0
ptbxl	original_st_strict_v1	V3	14982	0	0
ptbxl	original_st_strict_v1	V4	14982	0	0
ptbxl	original_st_strict_v1	V5	14982	0	0
ptbxl	original_st_strict_v1	V6	14982	0	0
ptbxl	original_st_common_fallback_v2	I	14982	0	0
ptbxl	original_st_common_fallback_v2	II	14982	0	0
ptbxl	original_st_common_fallback_v2	III	14982	0	0
ptbxl	original_st_common_fallback_v2	aVL	14982	0	0
ptbxl	original_st_common_fallback_v2	aVR	14982	0	0
ptbxl	original_st_common_fallback_v2	aVF	14982	0	0
ptbxl	original_st_common_fallback_v2	V1	14982	0	0
ptbxl	original_st_common_fallback_v2	V2	14982	0	0
ptbxl	original_st_common_fallback_v2	V3	14982	0	0
ptbxl	original_st_common_fallback_v2	V4	14982	0	0
ptbxl	original_st_common_fallback_v2	V5	14982	0	0
ptbxl	original_st_common_fallback_v2	V6	14982	0	0
ptbxl	neurokit_st_strict_v1	I	14956	0	26
ptbxl	neurokit_st_strict_v1	II	14920	0	62
ptbxl	neurokit_st_strict_v1	III	14709	0	273
ptbxl	neurokit_st_strict_v1	aVL	14915	0	67
ptbxl	neurokit_st_strict_v1	aVR	14134	0	848
ptbxl	neurokit_st_strict_v1	aVF	14851	0	131
ptbxl	neurokit_st_strict_v1	V1	14149	0	833
ptbxl	neurokit_st_strict_v1	V2	14563	0	419
ptbxl	neurokit_st_strict_v1	V3	14672	0	310
ptbxl	neurokit_st_strict_v1	V4	14779	0	203
ptbxl	neurokit_st_strict_v1	V5	14856	0	126
ptbxl	neurokit_st_strict_v1	V6	14887	0	95
ptbxl	neurokit_st_common_fallback_v2	I	14956	26	26
ptbxl	neurokit_st_common_fallback_v2	II	14920	62	62
ptbxl	neurokit_st_common_fallback_v2	III	14709	273	273
ptbxl	neurokit_st_common_fallback_v2	aVL	14915	67	67
ptbxl	neurokit_st_common_fallback_v2	aVR	14134	848	848
ptbxl	neurokit_st_common_fallback_v2	aVF	14851	131	131
ptbxl	neurokit_st_common_fallback_v2	V1	14149	833	833
ptbxl	neurokit_st_common_fallback_v2	V2	14563	419	419
ptbxl	neurokit_st_common_fallback_v2	V3	14672	310	310
ptbxl	neurokit_st_common_fallback_v2	V4	14779	203	203
ptbxl	neurokit_st_common_fallback_v2	V5	14856	126	126
ptbxl	neurokit_st_common_fallback_v2	V6	14887	95	95
