# Supplementary material for: Source-Only Transportability of Engineered ECG Features for Healthy-Versus-Myocardial Infarction Classification
Source: Diagnostics (Basel). 2026 Jul 1;16(13):2061. doi: 10.3390/diagnostics16132061 (PMC13360076; doi:10.3390/diagnostics16132061)
Supplement: Supplementary file 1 [file diagnostics-16-02061-s001.zip › table_s5a_best_strict_source_only_vs_secondary_target_threshold.csv]

direction	best_strict_source_only_feature	best_strict_source_only_model	best_strict_source_only_balanced_accuracy	best_target_threshold_feature	best_target_threshold_model	best_target_threshold_balanced_accuracy	delta_balanced_accuracy
hospital_to_ptbxl	repolarization_core	LogisticRegression	0.5797413386198433	repolarization_core	LogisticRegression	0.6819588407438875	0.10221750212404412
ptbxl_to_hospital	lead_connectivity	LogisticRegression	0.6315682694258471	hybrid_plus_st	XGBoost	0.6402794684520187	0.008711199026171568
